# Supplementary material for: A recurrent sequencing artifact on Illumina sequencers with two-color fluorescent dye chemistry and its impact on somatic variant detection
Source: Genome Biol. 2026 Apr 17;27:179. doi: 10.1186/s13059-026-04081-3 (PMC13218037; doi:10.1186/s13059-026-04081-3)
Supplement: Supplementary file 1 — Additional file 1: Table S1. Metadata of 14 pairs of samples sequenced on both NovaSeq and HiSeq. Table S2. Filters applied during processing using TNFilter. Table S3. Metadata of 12 samples sequenced at high-depth on NovaSeq or HiSeq. Table S4. k-mer frequencies around single-base substitutions identified from samples sequenced on HiSeq X10 and NovaSeq 6000. [file 13059_2026_4081_MOESM1_ESM.xlsx]

## Sheet: TABLE 1
Table S1: Metadata of 14 pairs of samples sequenced on both NovaSeq and HiSeq
No.	Sample	Series	Model	Sequencing Source	Run Accesssion	Library Prep	Read Length	Reference	Aligner	Original Coverage	Post-Processing Coverage
1	KM12	NovaSeq	6000	NIH	SRR11680467	Fresh cell, PCR-free KAPA HyperPrep Kit	250-bp paired end	GRCh38	BWA	138	51
		HiSeq	2000	Broad	SRR8652076	Frozen, New England Biolabs NGS Prep	101-bp paired end	GRCh38	BWA	37	20
2	HCT116	NovaSeq	6000	NIH	SRR11680468	Fresh cell, PCR-free KAPA HyperPrep Kit	250-bp paired end	GRCh38	BWA	108	41
		HiSeq	2000	Broad	SRR8639145	Frozen, New England Biolabs NGS Prep	101-bp paired end	GRCh38	BWA	47	27
3	U2OS	NovaSeq	6000	CMRI	SRR16686334	Fresh cell, QIAGEN Genomic DNA Prep Kit	151-bp paired end	GRCh38	BWA	38	17
		HiSeq	2000	Broad	SRR8670721	Frozen, New England Biolabs NGS Prep	101-bp paired end	GRCh38	BWA	23	13
4	HG001	NovaSeq	6000	NIST	https://console.cloud.google.com/storage/browser/brain-genomics-public/research/sequencing;tab=objects?prefix=&forceOnObjectsSortingFiltering=false	Frozen, TruSeq PCR-free	151-bp paired end	GRCh38	BWA	51	37
		HiSeq	X Ten	NIST	https://console.cloud.google.com/storage/browser/brain-genomics-public/research/sequencing;tab=objects?prefix=&forceOnObjectsSortingFiltering=false	Frozen, TruSeq PCR-free	151-bp paired end	GRCh38	BWA	44	27
5	HG002	NovaSeq	6000	NIST	https://console.cloud.google.com/storage/browser/brain-genomics-public/research/sequencing;tab=objects?prefix=&forceOnObjectsSortingFiltering=false	Frozen, TruSeq PCR-free	151-bp paired end	GRCh38	BWA	57	41
		HiSeq	X Ten	NIST	https://console.cloud.google.com/storage/browser/brain-genomics-public/research/sequencing;tab=objects?prefix=&forceOnObjectsSortingFiltering=false	Frozen, TruSeq PCR-free	151-bp paired end	GRCh38	BWA	46	29
6	HG003	NovaSeq	6000	NIST	https://console.cloud.google.com/storage/browser/brain-genomics-public/research/sequencing;tab=objects?prefix=&forceOnObjectsSortingFiltering=false	Frozen, TruSeq PCR-free	151-bp paired end	GRCh38	BWA	53	38
		HiSeq	X Ten	NIST	https://console.cloud.google.com/storage/browser/brain-genomics-public/research/sequencing;tab=objects?prefix=&forceOnObjectsSortingFiltering=false	Frozen, TruSeq PCR-free	151-bp paired end	GRCh38	BWA	47	31
7	HG004	NovaSeq	6000	NIST	https://console.cloud.google.com/storage/browser/brain-genomics-public/research/sequencing;tab=objects?prefix=&forceOnObjectsSortingFiltering=false	Frozen, TruSeq PCR-free	151-bp paired end	GRCh38	BWA	51	38
		HiSeq	X Ten	NIST	https://console.cloud.google.com/storage/browser/brain-genomics-public/research/sequencing;tab=objects?prefix=&forceOnObjectsSortingFiltering=false	Frozen, TruSeq PCR-free	151-bp paired end	GRCh38	BWA	44	29
8	HG005	NovaSeq	6000	NIST	https://console.cloud.google.com/storage/browser/brain-genomics-public/research/sequencing;tab=objects?prefix=&forceOnObjectsSortingFiltering=false	Frozen, TruSeq PCR-free	151-bp paired end	GRCh38	BWA	48	35
		HiSeq	X Ten	NIST	https://console.cloud.google.com/storage/browser/brain-genomics-public/research/sequencing;tab=objects?prefix=&forceOnObjectsSortingFiltering=false	Frozen, TruSeq PCR-free	151-bp paired end	GRCh38	BWA	47	32
9	HG006	NovaSeq	6000	Coriell	https://console.cloud.google.com/storage/browser/brain-genomics-public/research/sequencing;tab=objects?prefix=&forceOnObjectsSortingFiltering=false	Frozen, TruSeq PCR-free	151-bp paired end	GRCh38	BWA	69	48
		HiSeq	X Ten	Coriell	https://console.cloud.google.com/storage/browser/brain-genomics-public/research/sequencing;tab=objects?prefix=&forceOnObjectsSortingFiltering=false	Frozen, TruSeq PCR-free	151-bp paired end	GRCh38	BWA	50	33
10	HG007	NovaSeq	6000	Coriell	https://console.cloud.google.com/storage/browser/brain-genomics-public/research/sequencing;tab=objects?prefix=&forceOnObjectsSortingFiltering=false	Frozen, TruSeq PCR-free	151-bp paired end	GRCh38	BWA	67	47
		HiSeq	X Ten	Coriell	https://console.cloud.google.com/storage/browser/brain-genomics-public/research/sequencing;tab=objects?prefix=&forceOnObjectsSortingFiltering=false	Frozen, TruSeq PCR-free	151-bp paired end	GRCh38	BWA	44	28
11	NA12891	NovaSeq	6000	Coriell	https://console.cloud.google.com/storage/browser/brain-genomics-public/research/sequencing;tab=objects?prefix=&forceOnObjectsSortingFiltering=false	Frozen, TruSeq PCR-free	151-bp paired end	GRCh38	BWA	59	41
		HiSeq	X Ten	Coriell	https://console.cloud.google.com/storage/browser/brain-genomics-public/research/sequencing;tab=objects?prefix=&forceOnObjectsSortingFiltering=false	Frozen, TruSeq PCR-free	151-bp paired end	GRCh38	BWA	42	28
12	NA12892	NovaSeq	6000	Coriell	https://console.cloud.google.com/storage/browser/brain-genomics-public/research/sequencing;tab=objects?prefix=&forceOnObjectsSortingFiltering=false	Frozen, TruSeq PCR-free	151-bp paired end	GRCh38	BWA	64	44
		HiSeq	X Ten	Coriell	https://console.cloud.google.com/storage/browser/brain-genomics-public/research/sequencing;tab=objects?prefix=&forceOnObjectsSortingFiltering=false	Frozen, TruSeq PCR-free	151-bp paired end	GRCh38	BWA	42	26
13	HCC1395	NovaSeq	6000	NIH	https://ftp-trace.ncbi.nlm.nih.gov/ReferenceSamples/seqc/Somatic_Mutation_WG/data/WGS/	Fresh cell, TruSeq PCR-free	151-bp paired end	GRCh38	BWA	184	34
		HiSeq	4000	NIH	https://ftp-trace.ncbi.nlm.nih.gov/ReferenceSamples/seqc/Somatic_Mutation_WG/data/WGS/	Fresh cell, TruSeq PCR-free	151-bp paired end	GRCh38	BWA	175	27
14	UMB1465	NovaSeq	6000	Harvard	Internal	Frozen, KAPA HyperPrep Kit-amplified	151-bp paired end	GRCh37d5	BWA	218	118
		HiSeq	2000	Harvard	SRP041470	Frozen, KAPA HyperPrep Kit-amplified	151-bp paired end	GRCh37d5	BWA	160	82

## Sheet: TABLE 2
Table S2: Filters applied during processing using TNFilter
Filter	Description
Base Quality	Alt median base quality, minimum 20
Clustered	Clustered events observed in the tumor
Contamination	Cross-contamination detected by the contamination model
Duplicate	Evidence for alternate allele is overrepresented by apparent duplicates
Fragment	Absolute (ref - alt) median fragment length, maximum of 10,000
Germline	Evidence indicates this site is germline, not somatic
Haplotype	Variant near filtered variant on the same haplotype
Low Allelic Fraction	Allele fraction is below default threshold of 0.005
Mapping Quality	Any read with quality less than 20 is ignored
Multiallelic	Site filtered because too many alt alleles pass tumor LOD
N-Ratio	Ratio of N to alt exceeds default ratio of 1
Normal Artifact	Artifact in normal
Orientation	Orientation bias detected by orientation bias mixture model
Panel of Normals	Blacklisted site in the panel of normals
Position	Passes minimum median distance of alt variants from end of read, set at 1
Strand Bias	Evidence for the alt allele comes from one read direcvtion only
Strict Strand	Evidence for the alt allele is not represented in both directions
Weak Evidence	Mutation does not meet likelihood threshold

## Sheet: TABLE 3
Table S3: Metadata of 12 samples sequenced at high-depth on NovaSeq or HiSeq
No.	Sample	Series	Model	Sequencing Source	Library Prep	Read Length	Reference	Aligner	Original Coverage	Post-Processing Coverage
1	UMB5575-BA9	NovaSeq	6000	Harvard	Frozen, TruSeq Nano LT	151-bp paired end	GRCh37d5	BWA	321	166
2	UMB5575-BA17	NovaSeq	6000	Harvard	Frozen, TruSeq Nano LT	151-bp paired end	GRCh37d5	BWA	369	237
3	UMB5575-BA18	NovaSeq	6000	Harvard	Frozen, TruSeq Nano LT	151-bp paired end	GRCh37d5	BWA	359	151
4	UMB5580-BA9	NovaSeq	6000	Harvard	Frozen, TruSeq Nano LT	151-bp paired end	GRCh37d5	BWA	333	229
5	UMB5580-BA17	NovaSeq	6000	Harvard	Frozen, TruSeq Nano LT	151-bp paired end	GRCh37d5	BWA	424	274
6	UMB5580-BA18	NovaSeq	6000	Harvard	Frozen, TruSeq Nano LT	151-bp paired end	GRCh37d5	BWA	438	260
7	UMB4638-BA9	HiSeq	X Ten	Harvard	Frozen, TruSeq Nano LT	151-bp paired end	GRCh37d5	BWA	321	166
8	UMB4638-BA17	HiSeq	X Ten	Harvard	Frozen, TruSeq Nano LT	151-bp paired end	GRCh37d5	BWA	369	237
9	UMB4638-BA18	HiSeq	X Ten	Harvard	Frozen, TruSeq Nano LT	151-bp paired end	GRCh37d5	BWA	359	151
10	UMB4643-BA9	HiSeq	X Ten	Harvard	Frozen, TruSeq Nano LT	151-bp paired end	GRCh37d5	BWA	333	229
11	UMB4643-BA17	HiSeq	X Ten	Harvard	Frozen, TruSeq Nano LT	151-bp paired end	GRCh37d5	BWA	424	274
12	UMB4643-BA18	HiSeq	X Ten	Harvard	Frozen, TruSeq Nano LT	151-bp paired end	GRCh37d5	BWA	438	260

## Sheet: TABLE 4
Table S4: k-mer frequencies around single-base substitutions identified from samples sequenced on HiSeq X10 and NovaSeq 6000
Index	K-mer	Number of instances of k-mer found	Average relative distance of k-mer's start to mutation	Percent of all k-mers near mutation	Single-base substitution type of the mutation	Instrument on which sequencing data was collected
1	AAAA	5	-3.75	0.0294118	A>T	HiSeq X10
2	AAAC	1	16	0.00588235	A>T	HiSeq X10
3	AAAG	1	0	0.00588235	A>T	HiSeq X10
4	AAAT	1	8	0.00588235	A>T	HiSeq X10
5	AAGA	2	-10.25	0.0117647	A>T	HiSeq X10
6	AATA	1	16	0.00588235	A>T	HiSeq X10
7	AATC	1	-16	0.00588235	A>T	HiSeq X10
8	AATG	1	0	0.00588235	A>T	HiSeq X10
9	AATT	3	-6.66667	0.0176471	A>T	HiSeq X10
10	ACAC	1	0	0.00588235	A>T	HiSeq X10
11	ACAG	1	-4	0.00588235	A>T	HiSeq X10
12	ACAT	1	4	0.00588235	A>T	HiSeq X10
13	ACTA	2	4.5	0.0117647	A>T	HiSeq X10
14	ACTC	1	-8	0.00588235	A>T	HiSeq X10
15	ACTG	1	-12	0.00588235	A>T	HiSeq X10
16	ACTT	2	-2	0.0117647	A>T	HiSeq X10
17	AGAA	2	-4	0.0117647	A>T	HiSeq X10
18	AGAC	1	-12	0.00588235	A>T	HiSeq X10
19	AGAG	1	-16	0.00588235	A>T	HiSeq X10
20	AGAT	2	0	0.0117647	A>T	HiSeq X10
21	AGCA	1	12	0.00588235	A>T	HiSeq X10
22	AGGA	1	-3	0.00588235	A>T	HiSeq X10
23	AGTA	1	12	0.00588235	A>T	HiSeq X10
24	AGTC	1	12	0.00588235	A>T	HiSeq X10
25	AGTT	3	3.5	0.0176471	A>T	HiSeq X10
26	ATAA	2	-6	0.0117647	A>T	HiSeq X10
27	ATAC	1	16	0.00588235	A>T	HiSeq X10
28	ATAG	2	12	0.0117647	A>T	HiSeq X10
29	ATAT	5	-1	0.0294118	A>T	HiSeq X10
30	ATCA	1	0	0.00588235	A>T	HiSeq X10
31	ATCC	1	-5	0.00588235	A>T	HiSeq X10
32	ATCT	1	0	0.00588235	A>T	HiSeq X10
33	ATGC	1	4	0.00588235	A>T	HiSeq X10
34	ATGT	1	-20	0.00588235	A>T	HiSeq X10
35	ATTA	1	0	0.00588235	A>T	HiSeq X10
36	ATTC	1	5	0.00588235	A>T	HiSeq X10
37	ATTG	2	10	0.0117647	A>T	HiSeq X10
38	ATTT	1	0	0.00588235	A>T	HiSeq X10
39	CAAA	4	-7.16667	0.0235294	A>T	HiSeq X10
40	CACG	1	-4	0.00588235	A>T	HiSeq X10
41	CACT	1	-5	0.00588235	A>T	HiSeq X10
42	CAGA	1	-4	0.00588235	A>T	HiSeq X10
43	CAGT	1	12	0.00588235	A>T	HiSeq X10
44	CATA	1	12	0.00588235	A>T	HiSeq X10
45	CATC	1	8	0.00588235	A>T	HiSeq X10
46	CATG	1	4	0.00588235	A>T	HiSeq X10
47	CATT	1	8	0.00588235	A>T	HiSeq X10
48	CCCG	1	16	0.00588235	A>T	HiSeq X10
49	CCGA	1	4	0.00588235	A>T	HiSeq X10
50	CCGC	1	-20	0.00588235	A>T	HiSeq X10
51	CCGT	1	4	0.00588235	A>T	HiSeq X10
52	CCTA	1	-3	0.00588235	A>T	HiSeq X10
53	CCTG	1	16	0.00588235	A>T	HiSeq X10
54	CGAA	1	-4	0.00588235	A>T	HiSeq X10
55	CGCT	1	-8	0.00588235	A>T	HiSeq X10
56	CGGC	3	-7	0.0176471	A>T	HiSeq X10
57	CTAG	1	-12	0.00588235	A>T	HiSeq X10
58	CTAT	1	-16.5	0.00588235	A>T	HiSeq X10
59	CTCA	3	3	0.0176471	A>T	HiSeq X10
60	CTCG	1	-4	0.00588235	A>T	HiSeq X10
61	CTCT	1	-5	0.00588235	A>T	HiSeq X10
62	CTGA	3	0	0.0176471	A>T	HiSeq X10
63	CTGT	1	16	0.00588235	A>T	HiSeq X10
64	CTTA	1	-12	0.00588235	A>T	HiSeq X10
65	CTTC	1	4	0.00588235	A>T	HiSeq X10
66	CTTT	2	4	0.0117647	A>T	HiSeq X10
67	GAAA	2	-8	0.0117647	A>T	HiSeq X10
68	GAAG	1	12	0.00588235	A>T	HiSeq X10
69	GATA	1	-12	0.00588235	A>T	HiSeq X10
70	GATG	2	7.5	0.0117647	A>T	HiSeq X10
71	GCAA	1	-12	0.00588235	A>T	HiSeq X10
72	GCCC	1	-16	0.00588235	A>T	HiSeq X10
73	GCCT	3	-2.66667	0.0176471	A>T	HiSeq X10
74	GCTG	1	-6.33333	0.00588235	A>T	HiSeq X10
75	GGAA	1	-16	0.00588235	A>T	HiSeq X10
76	GGAT	1	-16	0.00588235	A>T	HiSeq X10
77	GGCC	2	-8.625	0.0117647	A>T	HiSeq X10
78	GGGA	1	16	0.00588235	A>T	HiSeq X10
79	GGGC	1	-14.5	0.00588235	A>T	HiSeq X10
80	GGGT	1	-12	0.00588235	A>T	HiSeq X10
81	GGTG	2	-8.25	0.0117647	A>T	HiSeq X10
82	GGTT	1	-16	0.00588235	A>T	HiSeq X10
83	GTAG	1	8	0.00588235	A>T	HiSeq X10
84	GTGA	3	-10.5	0.0176471	A>T	HiSeq X10
85	GTGC	1	8	0.00588235	A>T	HiSeq X10
86	GTGG	1	-20	0.00588235	A>T	HiSeq X10
87	GTTG	1	-20	0.00588235	A>T	HiSeq X10
88	GTTT	1	-8	0.00588235	A>T	HiSeq X10
89	TAAA	3	-13.3333	0.0176471	A>T	HiSeq X10
90	TAAG	1	-12	0.00588235	A>T	HiSeq X10
91	TAAT	2	0	0.0117647	A>T	HiSeq X10
92	TACT	1	4	0.00588235	A>T	HiSeq X10
93	TAGA	1	8	0.00588235	A>T	HiSeq X10
94	TATG	1	16	0.00588235	A>T	HiSeq X10
95	TATT	3	-9.33333	0.0176471	A>T	HiSeq X10
96	TCAC	2	-7.75	0.0117647	A>T	HiSeq X10
97	TCAG	1	4	0.00588235	A>T	HiSeq X10
98	TCAT	1	-16	0.00588235	A>T	HiSeq X10
99	TCCA	2	-6	0.0117647	A>T	HiSeq X10
100	TCCC	1	4	0.00588235	A>T	HiSeq X10
101	TCTA	1	0.5	0.00588235	A>T	HiSeq X10
102	TCTT	2	-1.25	0.0117647	A>T	HiSeq X10
103	TGAA	1	-16	0.00588235	A>T	HiSeq X10
104	TGCG	1	12	0.00588235	A>T	HiSeq X10
105	TGCT	2	6.5	0.0117647	A>T	HiSeq X10
106	TGGA	2	-18	0.0117647	A>T	HiSeq X10
107	TGGC	1	-16	0.00588235	A>T	HiSeq X10
108	TGGG	2	2	0.0117647	A>T	HiSeq X10
109	TGTG	1	16	0.00588235	A>T	HiSeq X10
110	TTAA	1	-4	0.00588235	A>T	HiSeq X10
111	TTAC	1	8	0.00588235	A>T	HiSeq X10
112	TTAT	1	-4	0.00588235	A>T	HiSeq X10
113	TTCA	1	4	0.00588235	A>T	HiSeq X10
114	TTCC	1	4	0.00588235	A>T	HiSeq X10
115	TTCT	1	-0.5	0.00588235	A>T	HiSeq X10
116	TTGA	1	-20	0.00588235	A>T	HiSeq X10
117	TTGT	1	12	0.00588235	A>T	HiSeq X10
118	TTTA	1	8	0.00588235	A>T	HiSeq X10
119	TTTG	1	8	0.00588235	A>T	HiSeq X10
120	TTTT	2	6	0.0117647	A>T	HiSeq X10
121	AAAA	16	1.76667	0.0156863	C>T	HiSeq X10
122	AAAC	5	5.8	0.00490196	C>T	HiSeq X10
123	AAAG	4	-3	0.00392157	C>T	HiSeq X10
124	AAAT	6	-4.13889	0.00588235	C>T	HiSeq X10
125	AACA	3	1.83333	0.00294118	C>T	HiSeq X10
126	AACC	5	-3.2	0.00490196	C>T	HiSeq X10
127	AACT	1	-7	0.000980392	C>T	HiSeq X10
128	AAGA	7	5.38095	0.00686275	C>T	HiSeq X10
129	AAGC	4	5.125	0.00392157	C>T	HiSeq X10
130	AAGG	2	-14	0.00196078	C>T	HiSeq X10
131	AATA	12	-2.21667	0.0117647	C>T	HiSeq X10
132	AATC	5	4.2	0.00490196	C>T	HiSeq X10
133	AATG	4	-4	0.00392157	C>T	HiSeq X10
134	AATT	4	-4	0.00392157	C>T	HiSeq X10
135	ACAA	4	-4.58333	0.00392157	C>T	HiSeq X10
136	ACAC	1	1.5	0.000980392	C>T	HiSeq X10
137	ACAG	4	1	0.00392157	C>T	HiSeq X10
138	ACAT	3	1.55556	0.00294118	C>T	HiSeq X10
139	ACCA	3	-0.333333	0.00294118	C>T	HiSeq X10
140	ACCC	1	16	0.000980392	C>T	HiSeq X10
141	ACCT	3	-6.66667	0.00294118	C>T	HiSeq X10
142	ACGA	2	-1.25	0.00196078	C>T	HiSeq X10
143	ACGG	1	-12	0.000980392	C>T	HiSeq X10
144	ACGT	1	12	0.000980392	C>T	HiSeq X10
145	ACTA	2	-16	0.00196078	C>T	HiSeq X10
146	ACTC	4	-7.625	0.00392157	C>T	HiSeq X10
147	ACTG	3	-4	0.00294118	C>T	HiSeq X10
148	ACTT	1	4	0.000980392	C>T	HiSeq X10
149	AGAA	8	-0.1875	0.00784314	C>T	HiSeq X10
150	AGAC	1	16	0.000980392	C>T	HiSeq X10
151	AGAG	3	6.66667	0.00294118	C>T	HiSeq X10
152	AGAT	5	-9.4	0.00490196	C>T	HiSeq X10
153	AGCA	8	-4.08333	0.00784314	C>T	HiSeq X10
154	AGCC	2	-4.5	0.00196078	C>T	HiSeq X10
155	AGCG	2	-4.75	0.00196078	C>T	HiSeq X10
156	AGCT	4	-3.625	0.00392157	C>T	HiSeq X10
157	AGGA	3	8	0.00294118	C>T	HiSeq X10
158	AGGC	2	-4	0.00196078	C>T	HiSeq X10
159	AGGG	3	-8	0.00294118	C>T	HiSeq X10
160	AGGT	6	6.83333	0.00588235	C>T	HiSeq X10
161	AGTA	3	-7.66667	0.00294118	C>T	HiSeq X10
162	AGTC	2	0	0.00196078	C>T	HiSeq X10
163	AGTG	6	-7.33333	0.00588235	C>T	HiSeq X10
164	AGTT	2	-16	0.00196078	C>T	HiSeq X10
165	ATAA	6	-2.25	0.00588235	C>T	HiSeq X10
166	ATAC	2	-10	0.00196078	C>T	HiSeq X10
167	ATAG	7	-4	0.00686275	C>T	HiSeq X10
168	ATAT	5	9.6	0.00490196	C>T	HiSeq X10
169	ATCA	1	-20	0.000980392	C>T	HiSeq X10
170	ATCC	2	-8.75	0.00196078	C>T	HiSeq X10
171	ATCT	1	8	0.000980392	C>T	HiSeq X10
172	ATGA	9	1.77778	0.00882353	C>T	HiSeq X10
173	ATGG	3	6.66667	0.00294118	C>T	HiSeq X10
174	ATGT	5	-11.2	0.00490196	C>T	HiSeq X10
175	ATTA	8	1.9375	0.00784314	C>T	HiSeq X10
176	ATTC	5	-8.8	0.00490196	C>T	HiSeq X10
177	ATTG	4	7	0.00392157	C>T	HiSeq X10
178	ATTT	5	1.9	0.00490196	C>T	HiSeq X10
179	CAAA	13	-2	0.0127451	C>T	HiSeq X10
180	CAAC	3	-2.66667	0.00294118	C>T	HiSeq X10
181	CAAG	8	2.5	0.00784314	C>T	HiSeq X10
182	CAAT	4	1	0.00392157	C>T	HiSeq X10
183	CACA	8	0.228571	0.00784314	C>T	HiSeq X10
184	CACC	3	2	0.00294118	C>T	HiSeq X10
185	CACT	6	0.4	0.00588235	C>T	HiSeq X10
186	CAGA	9	-10.7778	0.00882353	C>T	HiSeq X10
187	CAGC	8	-5.5625	0.00784314	C>T	HiSeq X10
188	CAGG	5	1.6	0.00490196	C>T	HiSeq X10
189	CAGT	10	-0.222222	0.00980392	C>T	HiSeq X10
190	CATA	8	-0.571429	0.00784314	C>T	HiSeq X10
191	CATC	4	-2	0.00392157	C>T	HiSeq X10
192	CATG	1	-12	0.000980392	C>T	HiSeq X10
193	CATT	11	-6.2	0.0107843	C>T	HiSeq X10
194	CCAA	7	-4	0.00686275	C>T	HiSeq X10
195	CCAC	12	-0.333333	0.0117647	C>T	HiSeq X10
196	CCAG	11	-4.04545	0.0107843	C>T	HiSeq X10
197	CCAT	6	5.2	0.00588235	C>T	HiSeq X10
198	CCCA	7	-6.35714	0.00686275	C>T	HiSeq X10
199	CCCC	3	5.5	0.00294118	C>T	HiSeq X10
200	CCCG	1	-12	0.000980392	C>T	HiSeq X10
201	CCCT	5	0	0.00490196	C>T	HiSeq X10
202	CCGA	1	12	0.000980392	C>T	HiSeq X10
203	CCGC	1	-20	0.000980392	C>T	HiSeq X10
204	CCGG	1	16	0.000980392	C>T	HiSeq X10
205	CCTA	3	-1.33333	0.00294118	C>T	HiSeq X10
206	CCTC	9	-7.57407	0.00882353	C>T	HiSeq X10
207	CCTG	11	-6.13636	0.0107843	C>T	HiSeq X10
208	CCTT	5	-3.3	0.00490196	C>T	HiSeq X10
209	CGAA	5	-3.2	0.00490196	C>T	HiSeq X10
210	CGAC	1	0	0.000980392	C>T	HiSeq X10
211	CGAG	5	-1.5	0.00490196	C>T	HiSeq X10
212	CGAT	3	0	0.00294118	C>T	HiSeq X10
213	CGCA	1	0	0.000980392	C>T	HiSeq X10
214	CGCC	2	0	0.00196078	C>T	HiSeq X10
215	CGCG	1	0	0.000980392	C>T	HiSeq X10
216	CGCT	2	0	0.00196078	C>T	HiSeq X10
217	CGGA	2	-2	0.00196078	C>T	HiSeq X10
218	CGGC	3	0	0.00294118	C>T	HiSeq X10
219	CGGG	4	2.66667	0.00392157	C>T	HiSeq X10
220	CGGT	2	0	0.00196078	C>T	HiSeq X10
221	CGTA	3	4	0.00294118	C>T	HiSeq X10
222	CGTC	4	-0.375	0.00392157	C>T	HiSeq X10
223	CGTG	3	0	0.00294118	C>T	HiSeq X10
224	CGTT	1	0	0.000980392	C>T	HiSeq X10
225	CTAA	5	3.2	0.00490196	C>T	HiSeq X10
226	CTAC	2	-4	0.00196078	C>T	HiSeq X10
227	CTAG	1	0	0.000980392	C>T	HiSeq X10
228	CTAT	3	-6.83333	0.00294118	C>T	HiSeq X10
229	CTCA	5	0.8	0.00490196	C>T	HiSeq X10
230	CTCC	7	-1.85714	0.00686275	C>T	HiSeq X10
231	CTCG	2	2	0.00196078	C>T	HiSeq X10
232	CTCT	10	-3.08333	0.00980392	C>T	HiSeq X10
233	CTGA	4	-2.5	0.00392157	C>T	HiSeq X10
234	CTGC	1	-5	0.000980392	C>T	HiSeq X10
235	CTGG	7	-1.14286	0.00686275	C>T	HiSeq X10
236	CTGT	6	4.08333	0.00588235	C>T	HiSeq X10
237	CTTA	5	1.8	0.00490196	C>T	HiSeq X10
238	CTTC	1	-12	0.000980392	C>T	HiSeq X10
239	CTTG	4	4	0.00392157	C>T	HiSeq X10
240	CTTT	10	-3.5625	0.00980392	C>T	HiSeq X10
241	GAAA	6	-8.91667	0.00588235	C>T	HiSeq X10
242	GAAC	2	-7.75	0.00196078	C>T	HiSeq X10
243	GAAG	9	-2	0.00882353	C>T	HiSeq X10
244	GAAT	4	-1	0.00392157	C>T	HiSeq X10
245	GACA	2	-2	0.00196078	C>T	HiSeq X10
246	GACC	3	-9.33333	0.00294118	C>T	HiSeq X10
247	GACG	1	5	0.000980392	C>T	HiSeq X10
248	GACT	9	-4.44444	0.00882353	C>T	HiSeq X10
249	GAGA	2	-14	0.00196078	C>T	HiSeq X10
250	GAGC	6	6.66667	0.00588235	C>T	HiSeq X10
251	GAGG	7	-3.59524	0.00686275	C>T	HiSeq X10
252	GAGT	5	0.8	0.00490196	C>T	HiSeq X10
253	GATA	4	-6.75	0.00392157	C>T	HiSeq X10
254	GATC	2	10	0.00196078	C>T	HiSeq X10
255	GATG	2	-6.75	0.00196078	C>T	HiSeq X10
256	GATT	5	0	0.00490196	C>T	HiSeq X10
257	GCAA	8	-9	0.00784314	C>T	HiSeq X10
258	GCAC	4	-8.875	0.00392157	C>T	HiSeq X10
259	GCAG	5	3.1	0.00490196	C>T	HiSeq X10
260	GCAT	3	9.33333	0.00294118	C>T	HiSeq X10
261	GCCA	3	4.33333	0.00294118	C>T	HiSeq X10
262	GCCC	3	-2.66667	0.00294118	C>T	HiSeq X10
263	GCCT	6	-10.8333	0.00588235	C>T	HiSeq X10
264	GCGA	1	4	0.000980392	C>T	HiSeq X10
265	GCGT	2	-4	0.00196078	C>T	HiSeq X10
266	GCTA	1	-12	0.000980392	C>T	HiSeq X10
267	GCTC	4	-5.875	0.00392157	C>T	HiSeq X10
268	GCTG	8	2	0.00784314	C>T	HiSeq X10
269	GCTT	2	4	0.00196078	C>T	HiSeq X10
270	GGAA	5	-8.8	0.00490196	C>T	HiSeq X10
271	GGAC	3	-12	0.00294118	C>T	HiSeq X10
272	GGAG	7	-6.41667	0.00686275	C>T	HiSeq X10
273	GGAT	3	-9.33333	0.00294118	C>T	HiSeq X10
274	GGCA	3	-4	0.00294118	C>T	HiSeq X10
275	GGCC	5	-3.2	0.00490196	C>T	HiSeq X10
276	GGCG	1	-6.5	0.000980392	C>T	HiSeq X10
277	GGCT	9	0.1875	0.00882353	C>T	HiSeq X10
278	GGGA	4	-8.625	0.00392157	C>T	HiSeq X10
279	GGGC	2	-6	0.00196078	C>T	HiSeq X10
280	GGGG	3	-5.33333	0.00294118	C>T	HiSeq X10
281	GGGT	3	5.33333	0.00294118	C>T	HiSeq X10
282	GGTA	3	0	0.00294118	C>T	HiSeq X10
283	GGTC	5	-9.3	0.00490196	C>T	HiSeq X10
284	GGTG	5	-5.7	0.00490196	C>T	HiSeq X10
285	GGTT	2	-8	0.00196078	C>T	HiSeq X10
286	GTAA	1	-12	0.000980392	C>T	HiSeq X10
287	GTAC	2	-6	0.00196078	C>T	HiSeq X10
288	GTAG	2	6	0.00196078	C>T	HiSeq X10
289	GTAT	3	-12	0.00294118	C>T	HiSeq X10
290	GTCA	4	1.625	0.00392157	C>T	HiSeq X10
291	GTCC	2	-18	0.00196078	C>T	HiSeq X10
292	GTCT	4	-6.25	0.00392157	C>T	HiSeq X10
293	GTGA	2	14	0.00196078	C>T	HiSeq X10
294	GTGC	4	-1.25	0.00392157	C>T	HiSeq X10
295	GTGG	4	8	0.00392157	C>T	HiSeq X10
296	GTGT	3	13.3333	0.00294118	C>T	HiSeq X10
297	GTTA	1	-8	0.000980392	C>T	HiSeq X10
298	GTTC	3	1.33333	0.00294118	C>T	HiSeq X10
299	GTTG	5	4.8	0.00490196	C>T	HiSeq X10
300	GTTT	3	-4	0.00294118	C>T	HiSeq X10
301	TAAA	5	-9.3	0.00490196	C>T	HiSeq X10
302	TAAC	4	4	0.00392157	C>T	HiSeq X10
303	TAAG	1	16	0.000980392	C>T	HiSeq X10
304	TAAT	5	-4.1	0.00490196	C>T	HiSeq X10
305	TACA	2	9.5	0.00196078	C>T	HiSeq X10
306	TACC	2	0	0.00196078	C>T	HiSeq X10
307	TACT	1	16	0.000980392	C>T	HiSeq X10
308	TAGA	4	-1	0.00392157	C>T	HiSeq X10
309	TAGC	1	-4	0.000980392	C>T	HiSeq X10
310	TAGG	2	-16	0.00196078	C>T	HiSeq X10
311	TAGT	3	0	0.00294118	C>T	HiSeq X10
312	TATA	2	-12.6667	0.00196078	C>T	HiSeq X10
313	TATC	4	2	0.00392157	C>T	HiSeq X10
314	TATG	3	-1	0.00294118	C>T	HiSeq X10
315	TATT	9	-0.0714286	0.00882353	C>T	HiSeq X10
316	TCAA	5	-3.2	0.00490196	C>T	HiSeq X10
317	TCAC	7	1.91667	0.00686275	C>T	HiSeq X10
318	TCAG	3	-10	0.00294118	C>T	HiSeq X10
319	TCAT	3	0	0.00294118	C>T	HiSeq X10
320	TCCA	11	-2.5	0.0107843	C>T	HiSeq X10
321	TCCC	3	-5.33333	0.00294118	C>T	HiSeq X10
322	TCCT	4	-3.125	0.00392157	C>T	HiSeq X10
323	TCGA	1	16	0.000980392	C>T	HiSeq X10
324	TCTA	4	3	0.00392157	C>T	HiSeq X10
325	TCTC	8	-4	0.00784314	C>T	HiSeq X10
326	TCTG	8	2	0.00784314	C>T	HiSeq X10
327	TCTT	7	-1.14286	0.00686275	C>T	HiSeq X10
328	TGAA	4	-9.375	0.00392157	C>T	HiSeq X10
329	TGAC	2	-4	0.00196078	C>T	HiSeq X10
330	TGAG	4	-10	0.00392157	C>T	HiSeq X10
331	TGAT	1	16	0.000980392	C>T	HiSeq X10
332	TGCA	9	4	0.00882353	C>T	HiSeq X10
333	TGCC	4	-2	0.00392157	C>T	HiSeq X10
334	TGCT	5	-9.3	0.00490196	C>T	HiSeq X10
335	TGGA	4	-8	0.00392157	C>T	HiSeq X10
336	TGGC	8	-1.5	0.00784314	C>T	HiSeq X10
337	TGGG	2	0	0.00196078	C>T	HiSeq X10
338	TGGT	4	-4	0.00392157	C>T	HiSeq X10
339	TGTA	4	-0.666667	0.00392157	C>T	HiSeq X10
340	TGTC	7	-6.28571	0.00686275	C>T	HiSeq X10
341	TGTG	6	5.33333	0.00588235	C>T	HiSeq X10
342	TGTT	5	-2.3	0.00490196	C>T	HiSeq X10
343	TTAA	4	-9.125	0.00392157	C>T	HiSeq X10
344	TTAC	4	-1.625	0.00392157	C>T	HiSeq X10
345	TTAG	2	-2	0.00196078	C>T	HiSeq X10
346	TTAT	6	-2.4	0.00588235	C>T	HiSeq X10
347	TTCA	6	-2.25	0.00588235	C>T	HiSeq X10
348	TTCC	4	1	0.00392157	C>T	HiSeq X10
349	TTCG	1	4	0.000980392	C>T	HiSeq X10
350	TTCT	3	-4.16667	0.00294118	C>T	HiSeq X10
351	TTGA	4	-8.875	0.00392157	C>T	HiSeq X10
352	TTGC	4	-8	0.00392157	C>T	HiSeq X10
353	TTGG	8	1.125	0.00784314	C>T	HiSeq X10
354	TTGT	3	-14.1667	0.00294118	C>T	HiSeq X10
355	TTTA	5	-6.4	0.00490196	C>T	HiSeq X10
356	TTTC	11	-2.86364	0.0107843	C>T	HiSeq X10
357	TTTG	9	5.83333	0.00882353	C>T	HiSeq X10
358	TTTT	7	-4.28571	0.00686275	C>T	HiSeq X10
359	AAAA	16	-3.38214	0.032	A>G	HiSeq X10
360	AAAC	1	12	0.002	A>G	HiSeq X10
361	AAAG	6	-6.08333	0.012	A>G	HiSeq X10
362	AAAT	6	-4	0.012	A>G	HiSeq X10
363	AACA	3	1.33333	0.006	A>G	HiSeq X10
364	AACC	2	-16	0.004	A>G	HiSeq X10
365	AACT	6	-4	0.012	A>G	HiSeq X10
366	AAGA	8	-0.166667	0.016	A>G	HiSeq X10
367	AAGC	2	-6	0.004	A>G	HiSeq X10
368	AAGG	1	16	0.002	A>G	HiSeq X10
369	AAGT	4	5.75	0.008	A>G	HiSeq X10
370	AATA	6	-3.16667	0.012	A>G	HiSeq X10
371	AATC	2	0	0.004	A>G	HiSeq X10
372	AATT	6	-1.93333	0.012	A>G	HiSeq X10
373	ACAA	3	-2.66667	0.006	A>G	HiSeq X10
374	ACAC	7	-0.0833333	0.014	A>G	HiSeq X10
375	ACAT	5	3	0.01	A>G	HiSeq X10
376	ACCA	3	3.83333	0.006	A>G	HiSeq X10
377	ACCC	1	-20	0.002	A>G	HiSeq X10
378	ACCT	2	-10	0.004	A>G	HiSeq X10
379	ACGC	1	-9	0.002	A>G	HiSeq X10
380	ACGT	1	-8	0.002	A>G	HiSeq X10
381	ACTA	1	0	0.002	A>G	HiSeq X10
382	ACTC	2	-16	0.004	A>G	HiSeq X10
383	ACTG	3	-4	0.006	A>G	HiSeq X10
384	ACTT	6	-2.66667	0.012	A>G	HiSeq X10
385	AGAA	4	3.91667	0.008	A>G	HiSeq X10
386	AGAG	3	-17.6667	0.006	A>G	HiSeq X10
387	AGAT	5	1.53333	0.01	A>G	HiSeq X10
388	AGCA	3	2	0.006	A>G	HiSeq X10
389	AGCC	3	-9.33333	0.006	A>G	HiSeq X10
390	AGCT	2	6	0.004	A>G	HiSeq X10
391	AGGA	5	-4	0.01	A>G	HiSeq X10
392	AGGC	1	-20	0.002	A>G	HiSeq X10
393	AGGG	7	-2.5	0.014	A>G	HiSeq X10
394	AGGT	3	9.33333	0.006	A>G	HiSeq X10
395	AGTA	2	-6	0.004	A>G	HiSeq X10
396	AGTC	2	-4	0.004	A>G	HiSeq X10
397	AGTG	1	16	0.002	A>G	HiSeq X10
398	AGTT	1	12	0.002	A>G	HiSeq X10
399	ATAA	5	2.2	0.01	A>G	HiSeq X10
400	ATAG	2	14	0.004	A>G	HiSeq X10
401	ATAT	12	-1.3	0.024	A>G	HiSeq X10
402	ATCA	1	-16	0.002	A>G	HiSeq X10
403	ATCC	3	3	0.006	A>G	HiSeq X10
404	ATCT	2	-6	0.004	A>G	HiSeq X10
405	ATGA	1	0	0.002	A>G	HiSeq X10
406	ATGC	1	0	0.002	A>G	HiSeq X10
407	ATGG	3	6.66667	0.006	A>G	HiSeq X10
408	ATGT	2	4	0.004	A>G	HiSeq X10
409	ATTA	5	-8	0.01	A>G	HiSeq X10
410	ATTC	3	4	0.006	A>G	HiSeq X10
411	ATTG	3	9	0.006	A>G	HiSeq X10
412	ATTT	10	1.3125	0.02	A>G	HiSeq X10
413	CAAA	4	-0.666667	0.008	A>G	HiSeq X10
414	CAAG	1	16	0.002	A>G	HiSeq X10
415	CAAT	3	5	0.006	A>G	HiSeq X10
416	CACA	4	1.75	0.008	A>G	HiSeq X10
417	CACC	1	-12	0.002	A>G	HiSeq X10
418	CAGA	2	-12	0.004	A>G	HiSeq X10
419	CAGT	3	6.66667	0.006	A>G	HiSeq X10
420	CATA	4	-12	0.008	A>G	HiSeq X10
421	CATC	1	-20	0.002	A>G	HiSeq X10
422	CATG	3	2.66667	0.006	A>G	HiSeq X10
423	CATT	2	8.75	0.004	A>G	HiSeq X10
424	CCAA	2	-6	0.004	A>G	HiSeq X10
425	CCAC	1	-8	0.002	A>G	HiSeq X10
426	CCAG	5	-3.4	0.01	A>G	HiSeq X10
427	CCAT	2	0	0.004	A>G	HiSeq X10
428	CCCC	1	-20	0.002	A>G	HiSeq X10
429	CCCT	1	-12	0.002	A>G	HiSeq X10
430	CCTA	1	-4	0.002	A>G	HiSeq X10
431	CCTT	1	16	0.002	A>G	HiSeq X10
432	CGAC	1	8	0.002	A>G	HiSeq X10
433	CGGT	1	12	0.002	A>G	HiSeq X10
434	CGTG	1	-8	0.002	A>G	HiSeq X10
435	CTAA	1	-20	0.002	A>G	HiSeq X10
436	CTAC	1	-12	0.002	A>G	HiSeq X10
437	CTAG	1	-4	0.002	A>G	HiSeq X10
438	CTAT	2	-0.5	0.004	A>G	HiSeq X10
439	CTCA	1	-12	0.002	A>G	HiSeq X10
440	CTCC	1	-20	0.002	A>G	HiSeq X10
441	CTCG	1	-16	0.002	A>G	HiSeq X10
442	CTCT	2	6	0.004	A>G	HiSeq X10
443	CTGA	6	-1.58333	0.012	A>G	HiSeq X10
444	CTGC	4	-8	0.008	A>G	HiSeq X10
445	CTGG	2	6.75	0.004	A>G	HiSeq X10
446	CTGT	2	-16	0.004	A>G	HiSeq X10
447	CTTA	3	-4	0.006	A>G	HiSeq X10
448	CTTC	2	16	0.004	A>G	HiSeq X10
449	CTTG	3	-13.3333	0.006	A>G	HiSeq X10
450	CTTT	3	8	0.006	A>G	HiSeq X10
451	GAAA	2	0	0.004	A>G	HiSeq X10
452	GAAC	1	8	0.002	A>G	HiSeq X10
453	GAAG	1	-13.5	0.002	A>G	HiSeq X10
454	GAAT	1	16	0.002	A>G	HiSeq X10
455	GACA	1	8	0.002	A>G	HiSeq X10
456	GACG	1	-1	0.002	A>G	HiSeq X10
457	GACT	1	-12	0.002	A>G	HiSeq X10
458	GAGA	2	-6	0.004	A>G	HiSeq X10
459	GAGT	2	4	0.004	A>G	HiSeq X10
460	GATC	2	-4	0.004	A>G	HiSeq X10
461	GATG	2	-2	0.004	A>G	HiSeq X10
462	GATT	2	0	0.004	A>G	HiSeq X10
463	GCAA	3	-4.33333	0.006	A>G	HiSeq X10
464	GCAC	1	-10.6667	0.002	A>G	HiSeq X10
465	GCAT	5	-7	0.01	A>G	HiSeq X10
466	GCCA	2	-1.5	0.004	A>G	HiSeq X10
467	GCTA	3	-4	0.006	A>G	HiSeq X10
468	GCTG	3	2.66667	0.006	A>G	HiSeq X10
469	GCTT	1	-16	0.002	A>G	HiSeq X10
470	GGAA	3	-1.33333	0.006	A>G	HiSeq X10
471	GGAG	1	16	0.002	A>G	HiSeq X10
472	GGAT	1	4	0.002	A>G	HiSeq X10
473	GGCC	1	16	0.002	A>G	HiSeq X10
474	GGCT	2	14	0.004	A>G	HiSeq X10
475	GGGA	4	-0.375	0.008	A>G	HiSeq X10
476	GGGC	1	8	0.002	A>G	HiSeq X10
477	GGGG	1	-4	0.002	A>G	HiSeq X10
478	GGTA	1	12	0.002	A>G	HiSeq X10
479	GGTC	1	8	0.002	A>G	HiSeq X10
480	GGTG	1	16	0.002	A>G	HiSeq X10
481	GGTT	2	8	0.004	A>G	HiSeq X10
482	GTAA	3	-4.33333	0.006	A>G	HiSeq X10
483	GTAG	3	-12	0.006	A>G	HiSeq X10
484	GTAT	1	-4	0.002	A>G	HiSeq X10
485	GTCC	2	-10	0.004	A>G	HiSeq X10
486	GTCT	1	-20	0.002	A>G	HiSeq X10
487	GTGA	2	-6	0.004	A>G	HiSeq X10
488	GTGC	1	12	0.002	A>G	HiSeq X10
489	GTGG	2	-3.25	0.004	A>G	HiSeq X10
490	GTTA	2	-10	0.004	A>G	HiSeq X10
491	GTTC	1	4	0.002	A>G	HiSeq X10
492	GTTG	1	12	0.002	A>G	HiSeq X10
493	GTTT	4	-3	0.008	A>G	HiSeq X10
494	TAAA	8	-0.571429	0.016	A>G	HiSeq X10
495	TAAG	3	7.83333	0.006	A>G	HiSeq X10
496	TAAT	1	-16	0.002	A>G	HiSeq X10
497	TACA	6	2.08333	0.012	A>G	HiSeq X10
498	TACC	2	-2	0.004	A>G	HiSeq X10
499	TACT	4	6.25	0.008	A>G	HiSeq X10
500	TAGA	4	-13	0.008	A>G	HiSeq X10
501	TAGC	3	-2.66667	0.006	A>G	HiSeq X10
502	TAGG	1	-4	0.002	A>G	HiSeq X10
503	TAGT	3	8.33333	0.006	A>G	HiSeq X10
504	TATA	3	-8	0.006	A>G	HiSeq X10
505	TATC	1	8	0.002	A>G	HiSeq X10
506	TATT	2	2.5	0.004	A>G	HiSeq X10
507	TCAA	3	-3.83333	0.006	A>G	HiSeq X10
508	TCAC	1	-16	0.002	A>G	HiSeq X10
509	TCAG	2	-6	0.004	A>G	HiSeq X10
510	TCAT	3	-11.8333	0.006	A>G	HiSeq X10
511	TCCA	3	1.33333	0.006	A>G	HiSeq X10
512	TCCC	1	-16	0.002	A>G	HiSeq X10
513	TCTA	2	8	0.004	A>G	HiSeq X10
514	TCTC	3	-13	0.006	A>G	HiSeq X10
515	TCTG	3	5.83333	0.006	A>G	HiSeq X10
516	TCTT	4	10	0.008	A>G	HiSeq X10
517	TGAA	5	-6.9	0.01	A>G	HiSeq X10
518	TGAG	1	-12	0.002	A>G	HiSeq X10
519	TGAT	2	-4	0.004	A>G	HiSeq X10
520	TGGA	3	-4	0.006	A>G	HiSeq X10
521	TGGC	4	-8	0.008	A>G	HiSeq X10
522	TGGG	5	4.5	0.01	A>G	HiSeq X10
523	TGTA	4	1	0.008	A>G	HiSeq X10
524	TGTC	2	-4	0.004	A>G	HiSeq X10
525	TGTG	2	-2	0.004	A>G	HiSeq X10
526	TGTT	6	-4.4	0.012	A>G	HiSeq X10
527	TTAA	2	-2	0.004	A>G	HiSeq X10
528	TTAC	1	-4	0.002	A>G	HiSeq X10
529	TTAT	3	0.833333	0.006	A>G	HiSeq X10
530	TTCA	4	-11	0.008	A>G	HiSeq X10
531	TTCC	5	-9.6	0.01	A>G	HiSeq X10
532	TTCT	2	2	0.004	A>G	HiSeq X10
533	TTGA	4	-10	0.008	A>G	HiSeq X10
534	TTGC	3	0	0.006	A>G	HiSeq X10
535	TTGT	2	-8	0.004	A>G	HiSeq X10
536	TTTA	6	0.916667	0.012	A>G	HiSeq X10
537	TTTC	4	-12	0.008	A>G	HiSeq X10
538	TTTG	1	-4	0.002	A>G	HiSeq X10
539	TTTT	6	-4.22222	0.012	A>G	HiSeq X10
540	AAAA	11	1.45833	0.0207547	C>A	HiSeq X10
541	AAAC	10	-6	0.0188679	C>A	HiSeq X10
542	AAAG	6	-6.83333	0.0113208	C>A	HiSeq X10
543	AAAT	7	1.83333	0.0132075	C>A	HiSeq X10
544	AACA	3	-8.16667	0.00566038	C>A	HiSeq X10
545	AACC	1	16	0.00188679	C>A	HiSeq X10
546	AACT	3	-1.66667	0.00566038	C>A	HiSeq X10
547	AAGA	3	3.66667	0.00566038	C>A	HiSeq X10
548	AAGC	2	-10	0.00377358	C>A	HiSeq X10
549	AAGG	1	-12	0.00188679	C>A	HiSeq X10
550	AAGT	3	-9.33333	0.00566038	C>A	HiSeq X10
551	AATA	3	13.3333	0.00566038	C>A	HiSeq X10
552	AATC	1	8	0.00188679	C>A	HiSeq X10
553	AATG	5	-3.375	0.00943396	C>A	HiSeq X10
554	AATT	5	-3.7	0.00943396	C>A	HiSeq X10
555	ACAA	5	-1.5	0.00943396	C>A	HiSeq X10
556	ACAC	3	-12	0.00566038	C>A	HiSeq X10
557	ACAG	2	4	0.00377358	C>A	HiSeq X10
558	ACAT	5	0.8	0.00943396	C>A	HiSeq X10
559	ACCA	1	-12	0.00188679	C>A	HiSeq X10
560	ACCT	2	-6	0.00377358	C>A	HiSeq X10
561	ACGC	1	-16	0.00188679	C>A	HiSeq X10
562	ACTA	2	1.25	0.00377358	C>A	HiSeq X10
563	ACTC	1	12.5	0.00188679	C>A	HiSeq X10
564	ACTG	4	-2	0.00754717	C>A	HiSeq X10
565	ACTT	2	-4	0.00377358	C>A	HiSeq X10
566	AGAA	2	2	0.00377358	C>A	HiSeq X10
567	AGAC	1	8	0.00188679	C>A	HiSeq X10
568	AGAG	4	3	0.00754717	C>A	HiSeq X10
569	AGAT	3	2.66667	0.00566038	C>A	HiSeq X10
570	AGCA	2	8	0.00377358	C>A	HiSeq X10
571	AGCC	2	12	0.00377358	C>A	HiSeq X10
572	AGCT	4	1.66667	0.00754717	C>A	HiSeq X10
573	AGGA	2	8.5	0.00377358	C>A	HiSeq X10
574	AGGG	7	4.8	0.0132075	C>A	HiSeq X10
575	AGGT	2	0	0.00377358	C>A	HiSeq X10
576	AGTA	3	-9.33333	0.00566038	C>A	HiSeq X10
577	AGTG	3	4	0.00566038	C>A	HiSeq X10
578	AGTT	6	-7.33333	0.0113208	C>A	HiSeq X10
579	ATAA	7	-2.66667	0.0132075	C>A	HiSeq X10
580	ATAC	4	0.625	0.00754717	C>A	HiSeq X10
581	ATAG	1	-3	0.00188679	C>A	HiSeq X10
582	ATAT	4	-14.3333	0.00754717	C>A	HiSeq X10
583	ATCA	3	8.5	0.00566038	C>A	HiSeq X10
584	ATCT	1	-16	0.00188679	C>A	HiSeq X10
585	ATGA	1	16	0.00188679	C>A	HiSeq X10
586	ATGC	2	9.5	0.00377358	C>A	HiSeq X10
587	ATGG	3	6.66667	0.00566038	C>A	HiSeq X10
588	ATGT	3	2.66667	0.00566038	C>A	HiSeq X10
589	ATTA	4	0	0.00754717	C>A	HiSeq X10
590	ATTC	4	4.625	0.00754717	C>A	HiSeq X10
591	ATTG	2	0	0.00377358	C>A	HiSeq X10
592	ATTT	6	-4.66667	0.0113208	C>A	HiSeq X10
593	CAAA	10	-1.66667	0.0188679	C>A	HiSeq X10
594	CAAC	4	2.625	0.00754717	C>A	HiSeq X10
595	CAAG	3	-3	0.00566038	C>A	HiSeq X10
596	CAAT	6	-6	0.0113208	C>A	HiSeq X10
597	CACA	2	2	0.00377358	C>A	HiSeq X10
598	CACC	2	-2	0.00377358	C>A	HiSeq X10
599	CACT	2	-10	0.00377358	C>A	HiSeq X10
600	CAGA	5	-2.2	0.00943396	C>A	HiSeq X10
601	CAGC	2	-16	0.00377358	C>A	HiSeq X10
602	CAGG	2	-4	0.00377358	C>A	HiSeq X10
603	CAGT	1	16	0.00188679	C>A	HiSeq X10
604	CATA	1	-20	0.00188679	C>A	HiSeq X10
605	CATC	3	-1.33333	0.00566038	C>A	HiSeq X10
606	CATT	5	-5.7	0.00943396	C>A	HiSeq X10
607	CCAA	5	-3.4	0.00943396	C>A	HiSeq X10
608	CCAC	1	0	0.00188679	C>A	HiSeq X10
609	CCAT	3	2.33333	0.00566038	C>A	HiSeq X10
610	CCCA	2	-10	0.00377358	C>A	HiSeq X10
611	CCCT	2	-2	0.00377358	C>A	HiSeq X10
612	CCGC	1	-12	0.00188679	C>A	HiSeq X10
613	CCTA	4	1.125	0.00754717	C>A	HiSeq X10
614	CCTC	6	-2.5	0.0113208	C>A	HiSeq X10
615	CCTG	4	4	0.00754717	C>A	HiSeq X10
616	CCTT	1	0	0.00188679	C>A	HiSeq X10
617	CGGA	1	0	0.00188679	C>A	HiSeq X10
618	CGGC	2	-2	0.00377358	C>A	HiSeq X10
619	CGTT	1	0	0.00188679	C>A	HiSeq X10
620	CTAA	1	12	0.00188679	C>A	HiSeq X10
621	CTAC	4	4	0.00754717	C>A	HiSeq X10
622	CTAG	4	-1	0.00754717	C>A	HiSeq X10
623	CTCA	4	-13.1667	0.00754717	C>A	HiSeq X10
624	CTCC	4	-5.875	0.00754717	C>A	HiSeq X10
625	CTCG	1	12	0.00188679	C>A	HiSeq X10
626	CTCT	4	-5.25	0.00754717	C>A	HiSeq X10
627	CTGA	3	-11.1667	0.00566038	C>A	HiSeq X10
628	CTGC	3	-10.6667	0.00566038	C>A	HiSeq X10
629	CTGG	3	-4	0.00566038	C>A	HiSeq X10
630	CTGT	3	1.5	0.00566038	C>A	HiSeq X10
631	CTTA	2	10	0.00377358	C>A	HiSeq X10
632	CTTC	2	12.25	0.00377358	C>A	HiSeq X10
633	CTTG	5	1.6	0.00943396	C>A	HiSeq X10
634	CTTT	11	0.272727	0.0207547	C>A	HiSeq X10
635	GAAA	9	-2.16667	0.0169811	C>A	HiSeq X10
636	GAAC	4	-12	0.00754717	C>A	HiSeq X10
637	GAAG	1	-4	0.00188679	C>A	HiSeq X10
638	GAAT	4	-1	0.00754717	C>A	HiSeq X10
639	GACA	1	-4	0.00188679	C>A	HiSeq X10
640	GACC	2	0	0.00377358	C>A	HiSeq X10
641	GACT	3	-2.66667	0.00566038	C>A	HiSeq X10
642	GAGA	4	-2.125	0.00754717	C>A	HiSeq X10
643	GAGG	1	-8	0.00188679	C>A	HiSeq X10
644	GATA	3	-14.6667	0.00566038	C>A	HiSeq X10
645	GATG	1	-12	0.00188679	C>A	HiSeq X10
646	GCAA	1	8	0.00188679	C>A	HiSeq X10
647	GCAC	1	-16	0.00188679	C>A	HiSeq X10
648	GCAG	3	-2.83333	0.00566038	C>A	HiSeq X10
649	GCAT	1	-12	0.00188679	C>A	HiSeq X10
650	GCCC	2	-4	0.00377358	C>A	HiSeq X10
651	GCCT	1	4	0.00188679	C>A	HiSeq X10
652	GCTC	2	4	0.00377358	C>A	HiSeq X10
653	GCTG	3	0.5	0.00566038	C>A	HiSeq X10
654	GCTT	1	8	0.00188679	C>A	HiSeq X10
655	GGAG	1	12	0.00188679	C>A	HiSeq X10
656	GGAT	3	8	0.00566038	C>A	HiSeq X10
657	GGCC	3	-6.66667	0.00566038	C>A	HiSeq X10
658	GGGA	1	-13	0.00188679	C>A	HiSeq X10
659	GGGC	1	-12	0.00188679	C>A	HiSeq X10
660	GGGT	1	16	0.00188679	C>A	HiSeq X10
661	GGTA	2	14	0.00377358	C>A	HiSeq X10
662	GGTG	1	12	0.00188679	C>A	HiSeq X10
663	GGTT	1	-8	0.00188679	C>A	HiSeq X10
664	GTAA	1	-2.5	0.00188679	C>A	HiSeq X10
665	GTAG	1	-12	0.00188679	C>A	HiSeq X10
666	GTAT	1	4	0.00188679	C>A	HiSeq X10
667	GTCA	1	-4	0.00188679	C>A	HiSeq X10
668	GTCC	2	-2.25	0.00377358	C>A	HiSeq X10
669	GTCT	1	-20	0.00188679	C>A	HiSeq X10
670	GTGA	3	-2.66667	0.00566038	C>A	HiSeq X10
671	GTGC	1	12	0.00188679	C>A	HiSeq X10
672	GTTA	3	-1.33333	0.00566038	C>A	HiSeq X10
673	GTTG	2	-4	0.00377358	C>A	HiSeq X10
674	GTTT	1	16	0.00188679	C>A	HiSeq X10
675	TAAA	6	-4.08333	0.0113208	C>A	HiSeq X10
676	TAAC	1	-12	0.00188679	C>A	HiSeq X10
677	TAAG	2	2	0.00377358	C>A	HiSeq X10
678	TAAT	3	5.33333	0.00566038	C>A	HiSeq X10
679	TACA	2	-18	0.00377358	C>A	HiSeq X10
680	TACT	2	2.75	0.00377358	C>A	HiSeq X10
681	TAGA	4	2.11111	0.00754717	C>A	HiSeq X10
682	TAGG	2	-10	0.00377358	C>A	HiSeq X10
683	TAGT	2	-4.75	0.00377358	C>A	HiSeq X10
684	TATA	3	2.66667	0.00566038	C>A	HiSeq X10
685	TATC	2	2	0.00377358	C>A	HiSeq X10
686	TATG	1	8	0.00188679	C>A	HiSeq X10
687	TATT	5	-7.26667	0.00943396	C>A	HiSeq X10
688	TCAA	7	4.97619	0.0132075	C>A	HiSeq X10
689	TCAC	2	-2	0.00377358	C>A	HiSeq X10
690	TCAG	2	4	0.00377358	C>A	HiSeq X10
691	TCAT	4	-1	0.00754717	C>A	HiSeq X10
692	TCCA	2	12	0.00377358	C>A	HiSeq X10
693	TCCC	2	-4	0.00377358	C>A	HiSeq X10
694	TCCT	5	6	0.00943396	C>A	HiSeq X10
695	TCTA	1	-12	0.00188679	C>A	HiSeq X10
696	TCTC	3	-12.3333	0.00566038	C>A	HiSeq X10
697	TCTG	3	-5.33333	0.00566038	C>A	HiSeq X10
698	TCTT	4	-1.33333	0.00754717	C>A	HiSeq X10
699	TGAA	4	3	0.00754717	C>A	HiSeq X10
700	TGAC	1	-4	0.00188679	C>A	HiSeq X10
701	TGAG	4	-9.375	0.00754717	C>A	HiSeq X10
702	TGAT	1	16	0.00188679	C>A	HiSeq X10
703	TGCA	2	-14	0.00377358	C>A	HiSeq X10
704	TGCC	2	4	0.00377358	C>A	HiSeq X10
705	TGCT	2	-6	0.00377358	C>A	HiSeq X10
706	TGGA	4	-3.5	0.00754717	C>A	HiSeq X10
707	TGGG	1	12	0.00188679	C>A	HiSeq X10
708	TGTA	1	-12	0.00188679	C>A	HiSeq X10
709	TGTC	2	-6	0.00377358	C>A	HiSeq X10
710	TGTG	1	4	0.00188679	C>A	HiSeq X10
711	TGTT	2	-9.5	0.00377358	C>A	HiSeq X10
712	TTAA	2	-12	0.00377358	C>A	HiSeq X10
713	TTAC	1	-20	0.00188679	C>A	HiSeq X10
714	TTAG	2	-2	0.00377358	C>A	HiSeq X10
715	TTAT	4	-5.5	0.00754717	C>A	HiSeq X10
716	TTCA	1	-4	0.00188679	C>A	HiSeq X10
717	TTCC	2	-2	0.00377358	C>A	HiSeq X10
718	TTCT	3	-9	0.00566038	C>A	HiSeq X10
719	TTGA	1	12	0.00188679	C>A	HiSeq X10
720	TTGC	2	-9.75	0.00377358	C>A	HiSeq X10
721	TTGG	1	-16	0.00188679	C>A	HiSeq X10
722	TTGT	1	16	0.00188679	C>A	HiSeq X10
723	TTTA	5	-8.1	0.00943396	C>A	HiSeq X10
724	TTTC	2	6	0.00377358	C>A	HiSeq X10
725	TTTG	3	-5.33333	0.00566038	C>A	HiSeq X10
726	TTTT	11	-4.55741	0.0207547	C>A	HiSeq X10
727	AAAA	5	-0.875	0.0116279	T>C	HiSeq X10
728	AAAC	5	1.6	0.0116279	T>C	HiSeq X10
729	AAAG	1	16	0.00232558	T>C	HiSeq X10
730	AAAT	3	5.66667	0.00697674	T>C	HiSeq X10
731	AACA	5	-4	0.0116279	T>C	HiSeq X10
732	AACC	1	8	0.00232558	T>C	HiSeq X10
733	AACT	2	-16	0.00465116	T>C	HiSeq X10
734	AAGA	8	-5.66667	0.0186047	T>C	HiSeq X10
735	AAGC	2	12	0.00465116	T>C	HiSeq X10
736	AAGG	3	-0.333333	0.00697674	T>C	HiSeq X10
737	AAGT	2	14	0.00465116	T>C	HiSeq X10
738	AATA	5	-0.15	0.0116279	T>C	HiSeq X10
739	AATC	3	-12	0.00697674	T>C	HiSeq X10
740	AATG	2	0	0.00465116	T>C	HiSeq X10
741	AATT	3	12	0.00697674	T>C	HiSeq X10
742	ACAA	2	-14	0.00465116	T>C	HiSeq X10
743	ACAC	2	2	0.00465116	T>C	HiSeq X10
744	ACAG	1	-12	0.00232558	T>C	HiSeq X10
745	ACAT	2	-5.25	0.00465116	T>C	HiSeq X10
746	ACCC	1	16	0.00232558	T>C	HiSeq X10
747	ACCT	1	16	0.00232558	T>C	HiSeq X10
748	ACTA	3	2.16667	0.00697674	T>C	HiSeq X10
749	ACTC	1	-16	0.00232558	T>C	HiSeq X10
750	ACTT	1	16	0.00232558	T>C	HiSeq X10
751	AGAA	4	-4.625	0.00930233	T>C	HiSeq X10
752	AGAC	1	-8	0.00232558	T>C	HiSeq X10
753	AGAG	1	-11.5	0.00232558	T>C	HiSeq X10
754	AGAT	4	-5.375	0.00930233	T>C	HiSeq X10
755	AGCA	2	2.5	0.00465116	T>C	HiSeq X10
756	AGCC	2	-6	0.00465116	T>C	HiSeq X10
757	AGCT	2	-0.5	0.00465116	T>C	HiSeq X10
758	AGGA	3	1	0.00697674	T>C	HiSeq X10
759	AGGC	1	8	0.00232558	T>C	HiSeq X10
760	AGGG	3	-8.16667	0.00697674	T>C	HiSeq X10
761	AGTC	3	-9.33333	0.00697674	T>C	HiSeq X10
762	AGTG	3	-15	0.00697674	T>C	HiSeq X10
763	AGTT	1	-4	0.00232558	T>C	HiSeq X10
764	ATAA	4	-6.66667	0.00930233	T>C	HiSeq X10
765	ATAC	3	-1	0.00697674	T>C	HiSeq X10
766	ATAG	3	-2.66667	0.00697674	T>C	HiSeq X10
767	ATAT	3	-2	0.00697674	T>C	HiSeq X10
768	ATCA	1	-8	0.00232558	T>C	HiSeq X10
769	ATCC	2	6	0.00465116	T>C	HiSeq X10
770	ATCT	1	4	0.00232558	T>C	HiSeq X10
771	ATGA	2	6	0.00465116	T>C	HiSeq X10
772	ATGC	2	10	0.00465116	T>C	HiSeq X10
773	ATGT	3	0.833333	0.00697674	T>C	HiSeq X10
774	ATTA	3	5.33333	0.00697674	T>C	HiSeq X10
775	ATTC	2	1	0.00465116	T>C	HiSeq X10
776	ATTG	3	5.33333	0.00697674	T>C	HiSeq X10
777	ATTT	8	-4	0.0186047	T>C	HiSeq X10
778	CAAA	2	8	0.00465116	T>C	HiSeq X10
779	CAAC	1	-20	0.00232558	T>C	HiSeq X10
780	CAAG	1	16	0.00232558	T>C	HiSeq X10
781	CAAT	1	-12	0.00232558	T>C	HiSeq X10
782	CACA	1	-7.5	0.00232558	T>C	HiSeq X10
783	CACG	1	-20	0.00232558	T>C	HiSeq X10
784	CAGA	3	-0.5	0.00697674	T>C	HiSeq X10
785	CAGC	2	14	0.00465116	T>C	HiSeq X10
786	CAGG	1	-8	0.00232558	T>C	HiSeq X10
787	CAGT	2	3.75	0.00465116	T>C	HiSeq X10
788	CATA	4	-3	0.00930233	T>C	HiSeq X10
789	CATC	1	4	0.00232558	T>C	HiSeq X10
790	CATG	2	-18	0.00465116	T>C	HiSeq X10
791	CATT	2	-6.16667	0.00465116	T>C	HiSeq X10
792	CCAA	1	-5	0.00232558	T>C	HiSeq X10
793	CCAC	3	-3.66667	0.00697674	T>C	HiSeq X10
794	CCAG	1	-5.5	0.00232558	T>C	HiSeq X10
795	CCCA	3	6.16667	0.00697674	T>C	HiSeq X10
796	CCCC	1	16	0.00232558	T>C	HiSeq X10
797	CCCT	1	-13	0.00232558	T>C	HiSeq X10
798	CCTA	1	16	0.00232558	T>C	HiSeq X10
799	CCTC	1	-20	0.00232558	T>C	HiSeq X10
800	CCTG	2	-2.5	0.00465116	T>C	HiSeq X10
801	CCTT	1	-11	0.00232558	T>C	HiSeq X10
802	CGAA	1	-12	0.00232558	T>C	HiSeq X10
803	CGGA	1	16	0.00232558	T>C	HiSeq X10
804	CGGT	1	12	0.00232558	T>C	HiSeq X10
805	CTAA	2	12	0.00465116	T>C	HiSeq X10
806	CTAT	3	5.33333	0.00697674	T>C	HiSeq X10
807	CTCA	3	-4	0.00697674	T>C	HiSeq X10
808	CTCC	2	-10	0.00465116	T>C	HiSeq X10
809	CTCT	6	-3.75	0.0139535	T>C	HiSeq X10
810	CTGC	1	-12	0.00232558	T>C	HiSeq X10
811	CTGG	2	-0.25	0.00465116	T>C	HiSeq X10
812	CTGT	2	3.5	0.00465116	T>C	HiSeq X10
813	CTTA	2	-8.25	0.00465116	T>C	HiSeq X10
814	CTTC	2	-2.66667	0.00465116	T>C	HiSeq X10
815	CTTT	5	-6	0.0116279	T>C	HiSeq X10
816	GAAA	3	-1.83333	0.00697674	T>C	HiSeq X10
817	GAAC	1	-20	0.00232558	T>C	HiSeq X10
818	GAAG	5	1.6	0.0116279	T>C	HiSeq X10
819	GAAT	1	12	0.00232558	T>C	HiSeq X10
820	GACA	3	-13.3333	0.00697674	T>C	HiSeq X10
821	GACT	2	-2	0.00465116	T>C	HiSeq X10
822	GAGA	3	-5	0.00697674	T>C	HiSeq X10
823	GAGG	4	5	0.00930233	T>C	HiSeq X10
824	GAGT	2	4	0.00465116	T>C	HiSeq X10
825	GATA	2	-12	0.00465116	T>C	HiSeq X10
826	GATC	1	-20	0.00232558	T>C	HiSeq X10
827	GATG	1	4	0.00232558	T>C	HiSeq X10
828	GATT	4	7.33333	0.00930233	T>C	HiSeq X10
829	GCAA	1	8	0.00232558	T>C	HiSeq X10
830	GCAG	2	0	0.00465116	T>C	HiSeq X10
831	GCCC	1	-20	0.00232558	T>C	HiSeq X10
832	GCTC	2	-2	0.00465116	T>C	HiSeq X10
833	GCTT	2	-6	0.00465116	T>C	HiSeq X10
834	GGAA	1	-11	0.00232558	T>C	HiSeq X10
835	GGAG	1	-8	0.00232558	T>C	HiSeq X10
836	GGCC	1	4	0.00232558	T>C	HiSeq X10
837	GGGA	1	1	0.00232558	T>C	HiSeq X10
838	GGGG	1	-11.5	0.00232558	T>C	HiSeq X10
839	GGTC	2	0	0.00465116	T>C	HiSeq X10
840	GGTG	1	16	0.00232558	T>C	HiSeq X10
841	GGTT	1	-4	0.00232558	T>C	HiSeq X10
842	GTAA	3	-1.33333	0.00697674	T>C	HiSeq X10
843	GTAC	1	16	0.00232558	T>C	HiSeq X10
844	GTAG	1	8	0.00232558	T>C	HiSeq X10
845	GTAT	1	8	0.00232558	T>C	HiSeq X10
846	GTCA	2	-6	0.00465116	T>C	HiSeq X10
847	GTCC	1	-8	0.00232558	T>C	HiSeq X10
848	GTCT	3	5.33333	0.00697674	T>C	HiSeq X10
849	GTGA	1	-12	0.00232558	T>C	HiSeq X10
850	GTGC	1	8	0.00232558	T>C	HiSeq X10
851	GTGG	2	-2	0.00465116	T>C	HiSeq X10
852	GTGT	2	4.5	0.00465116	T>C	HiSeq X10
853	GTTA	1	-8	0.00232558	T>C	HiSeq X10
854	GTTG	2	-10	0.00465116	T>C	HiSeq X10
855	GTTT	1	-20	0.00232558	T>C	HiSeq X10
856	TAAA	4	-9	0.00930233	T>C	HiSeq X10
857	TAAC	2	-4	0.00465116	T>C	HiSeq X10
858	TAAG	1	4	0.00232558	T>C	HiSeq X10
859	TAAT	5	-1.8	0.0116279	T>C	HiSeq X10
860	TACA	2	-4	0.00465116	T>C	HiSeq X10
861	TACC	3	2.66667	0.00697674	T>C	HiSeq X10
862	TACT	1	-9.5	0.00232558	T>C	HiSeq X10
863	TAGA	7	-5.63889	0.0162791	T>C	HiSeq X10
864	TAGG	1	0	0.00232558	T>C	HiSeq X10
865	TAGT	3	1.33333	0.00697674	T>C	HiSeq X10
866	TATA	3	-6.5	0.00697674	T>C	HiSeq X10
867	TATC	3	0	0.00697674	T>C	HiSeq X10
868	TATG	1	-4	0.00232558	T>C	HiSeq X10
869	TATT	9	-6.4375	0.0209302	T>C	HiSeq X10
870	TCAA	5	4.8	0.0116279	T>C	HiSeq X10
871	TCAC	3	-4	0.00697674	T>C	HiSeq X10
872	TCAT	2	-2.75	0.00465116	T>C	HiSeq X10
873	TCCA	1	-6.5	0.00232558	T>C	HiSeq X10
874	TCCC	2	-8.5	0.00465116	T>C	HiSeq X10
875	TCCT	1	0	0.00232558	T>C	HiSeq X10
876	TCGT	1	8	0.00232558	T>C	HiSeq X10
877	TCTA	1	8	0.00232558	T>C	HiSeq X10
878	TCTG	6	2.1	0.0139535	T>C	HiSeq X10
879	TCTT	6	0.416667	0.0139535	T>C	HiSeq X10
880	TGAA	1	-12	0.00232558	T>C	HiSeq X10
881	TGAC	3	-9.33333	0.00697674	T>C	HiSeq X10
882	TGAG	2	-10	0.00465116	T>C	HiSeq X10
883	TGAT	3	-1.33333	0.00697674	T>C	HiSeq X10
884	TGCC	2	2	0.00465116	T>C	HiSeq X10
885	TGCT	2	-18	0.00465116	T>C	HiSeq X10
886	TGGA	2	4	0.00465116	T>C	HiSeq X10
887	TGGC	2	6	0.00465116	T>C	HiSeq X10
888	TGGG	2	-16	0.00465116	T>C	HiSeq X10
889	TGGT	2	-12	0.00465116	T>C	HiSeq X10
890	TGTA	3	-16	0.00697674	T>C	HiSeq X10
891	TGTC	2	-12	0.00465116	T>C	HiSeq X10
892	TGTG	2	0	0.00465116	T>C	HiSeq X10
893	TGTT	3	-4	0.00697674	T>C	HiSeq X10
894	TTAA	2	2	0.00465116	T>C	HiSeq X10
895	TTAC	2	2	0.00465116	T>C	HiSeq X10
896	TTAG	1	12	0.00232558	T>C	HiSeq X10
897	TTAT	6	-11.3	0.0139535	T>C	HiSeq X10
898	TTCA	5	-1.5	0.0116279	T>C	HiSeq X10
899	TTCC	5	-11	0.0116279	T>C	HiSeq X10
900	TTCT	6	-3	0.0139535	T>C	HiSeq X10
901	TTGA	1	0	0.00232558	T>C	HiSeq X10
902	TTGG	4	2	0.00930233	T>C	HiSeq X10
903	TTGT	4	6	0.00930233	T>C	HiSeq X10
904	TTTA	1	-0.5	0.00232558	T>C	HiSeq X10
905	TTTC	7	1.71429	0.0162791	T>C	HiSeq X10
906	TTTG	2	-6	0.00465116	T>C	HiSeq X10
907	TTTT	3	-2.33333	0.00697674	T>C	HiSeq X10
908	AAAA	2	5.5	0.0133333	C>G	HiSeq X10
909	AAAC	1	-8	0.00666667	C>G	HiSeq X10
910	AAAG	3	-8	0.02	C>G	HiSeq X10
911	AAAT	2	1.5	0.0133333	C>G	HiSeq X10
912	AACA	1	-20	0.00666667	C>G	HiSeq X10
913	AAGA	2	-5.5	0.0133333	C>G	HiSeq X10
914	AATA	2	6.75	0.0133333	C>G	HiSeq X10
915	AATC	1	-16	0.00666667	C>G	HiSeq X10
916	AATT	1	4	0.00666667	C>G	HiSeq X10
917	ACAA	3	1.88889	0.02	C>G	HiSeq X10
918	ACAG	1	-20	0.00666667	C>G	HiSeq X10
919	ACTC	1	16	0.00666667	C>G	HiSeq X10
920	ACTG	1	8	0.00666667	C>G	HiSeq X10
921	AGAA	3	-8.5	0.02	C>G	HiSeq X10
922	AGCA	1	4	0.00666667	C>G	HiSeq X10
923	AGCT	2	-18	0.0133333	C>G	HiSeq X10
924	AGGA	1	12	0.00666667	C>G	HiSeq X10
925	AGGC	1	12	0.00666667	C>G	HiSeq X10
926	AGGG	1	12	0.00666667	C>G	HiSeq X10
927	ATAC	1	1	0.00666667	C>G	HiSeq X10
928	ATAG	1	12	0.00666667	C>G	HiSeq X10
929	ATCA	1	16	0.00666667	C>G	HiSeq X10
930	ATCC	2	2	0.0133333	C>G	HiSeq X10
931	ATCT	1	4	0.00666667	C>G	HiSeq X10
932	ATGC	1	16	0.00666667	C>G	HiSeq X10
933	ATGG	2	0	0.0133333	C>G	HiSeq X10
934	ATGT	2	-10	0.0133333	C>G	HiSeq X10
935	ATTG	1	4	0.00666667	C>G	HiSeq X10
936	ATTT	1	16	0.00666667	C>G	HiSeq X10
937	CAAA	7	1.71429	0.0466667	C>G	HiSeq X10
938	CAAC	1	-16	0.00666667	C>G	HiSeq X10
939	CAAG	1	0	0.00666667	C>G	HiSeq X10
940	CAAT	1	-16	0.00666667	C>G	HiSeq X10
941	CACC	2	-8	0.0133333	C>G	HiSeq X10
942	CACT	1	-4	0.00666667	C>G	HiSeq X10
943	CAGA	1	-16	0.00666667	C>G	HiSeq X10
944	CAGG	2	-2	0.0133333	C>G	HiSeq X10
945	CAGT	2	-8	0.0133333	C>G	HiSeq X10
946	CATC	1	-8	0.00666667	C>G	HiSeq X10
947	CATG	1	16	0.00666667	C>G	HiSeq X10
948	CATT	2	-2	0.0133333	C>G	HiSeq X10
949	CCAA	1	-8	0.00666667	C>G	HiSeq X10
950	CCCA	1	0	0.00666667	C>G	HiSeq X10
951	CCCC	1	-8.33333	0.00666667	C>G	HiSeq X10
952	CCGA	1	0	0.00666667	C>G	HiSeq X10
953	CCTC	1	2.5	0.00666667	C>G	HiSeq X10
954	CCTG	2	-12	0.0133333	C>G	HiSeq X10
955	CGAG	1	0	0.00666667	C>G	HiSeq X10
956	CGCT	1	0	0.00666667	C>G	HiSeq X10
957	CTAG	1	0	0.00666667	C>G	HiSeq X10
958	CTCA	2	-2	0.0133333	C>G	HiSeq X10
959	CTCC	1	-6.5	0.00666667	C>G	HiSeq X10
960	CTCT	1	-20	0.00666667	C>G	HiSeq X10
961	CTGA	3	2	0.02	C>G	HiSeq X10
962	CTGC	1	0	0.00666667	C>G	HiSeq X10
963	CTGG	1	-3	0.00666667	C>G	HiSeq X10
964	CTGT	3	-16	0.02	C>G	HiSeq X10
965	CTTA	2	2	0.0133333	C>G	HiSeq X10
966	CTTT	1	-2.5	0.00666667	C>G	HiSeq X10
967	GAAA	1	4	0.00666667	C>G	HiSeq X10
968	GAAG	2	6	0.0133333	C>G	HiSeq X10
969	GAAT	1	-3.5	0.00666667	C>G	HiSeq X10
970	GACA	1	-20	0.00666667	C>G	HiSeq X10
971	GACT	2	-14	0.0133333	C>G	HiSeq X10
972	GAGA	1	-9.66667	0.00666667	C>G	HiSeq X10
973	GAGC	1	16	0.00666667	C>G	HiSeq X10
974	GATG	1	-8	0.00666667	C>G	HiSeq X10
975	GCAA	1	11	0.00666667	C>G	HiSeq X10
976	GCAT	1	-4	0.00666667	C>G	HiSeq X10
977	GCCC	2	-8	0.0133333	C>G	HiSeq X10
978	GCTA	1	12	0.00666667	C>G	HiSeq X10
979	GCTT	1	16	0.00666667	C>G	HiSeq X10
980	GGAT	1	-12.5	0.00666667	C>G	HiSeq X10
981	GGCT	1	-3	0.00666667	C>G	HiSeq X10
982	GGGA	1	-20	0.00666667	C>G	HiSeq X10
983	GGGT	2	-2	0.0133333	C>G	HiSeq X10
984	GGTC	1	-3.5	0.00666667	C>G	HiSeq X10
985	GTAC	1	-20	0.00666667	C>G	HiSeq X10
986	GTAG	1	10.5	0.00666667	C>G	HiSeq X10
987	GTAT	1	-20	0.00666667	C>G	HiSeq X10
988	GTTA	1	12	0.00666667	C>G	HiSeq X10
989	GTTC	1	4	0.00666667	C>G	HiSeq X10
990	GTTG	1	-4	0.00666667	C>G	HiSeq X10
991	GTTT	1	4	0.00666667	C>G	HiSeq X10
992	TAAA	1	-8	0.00666667	C>G	HiSeq X10
993	TACT	2	6	0.0133333	C>G	HiSeq X10
994	TAGA	1	4	0.00666667	C>G	HiSeq X10
995	TAGG	1	-8	0.00666667	C>G	HiSeq X10
996	TATA	1	-12	0.00666667	C>G	HiSeq X10
997	TATT	1	-4	0.00666667	C>G	HiSeq X10
998	TCCC	1	-2.75	0.00666667	C>G	HiSeq X10
999	TCCT	2	-8	0.0133333	C>G	HiSeq X10
1000	TCGA	1	12	0.00666667	C>G	HiSeq X10
1001	TCTG	1	-12	0.00666667	C>G	HiSeq X10
1002	TCTT	1	-16	0.00666667	C>G	HiSeq X10
1003	TGAA	2	-2	0.0133333	C>G	HiSeq X10
1004	TGAC	2	-7.75	0.0133333	C>G	HiSeq X10
1005	TGAT	1	12	0.00666667	C>G	HiSeq X10
1006	TGCA	1	8	0.00666667	C>G	HiSeq X10
1007	TGGA	1	-12	0.00666667	C>G	HiSeq X10
1008	TGTA	2	8	0.0133333	C>G	HiSeq X10
1009	TGTC	1	12	0.00666667	C>G	HiSeq X10
1010	TTAG	1	-8	0.00666667	C>G	HiSeq X10
1011	TTGC	1	-4	0.00666667	C>G	HiSeq X10
1012	TTGT	1	-12	0.00666667	C>G	HiSeq X10
1013	TTTC	1	16	0.00666667	C>G	HiSeq X10
1014	TTTG	4	-2.75	0.0266667	C>G	HiSeq X10
1015	AAAA	8	0.53125	0.00842105	G>A	HiSeq X10
1016	AAAC	1	-12	0.00105263	G>A	HiSeq X10
1017	AAAG	7	-3.57143	0.00736842	G>A	HiSeq X10
1018	AAAT	9	0	0.00947368	G>A	HiSeq X10
1019	AACA	4	-3	0.00421053	G>A	HiSeq X10
1020	AACC	1	8	0.00105263	G>A	HiSeq X10
1021	AACT	5	5.6	0.00526316	G>A	HiSeq X10
1022	AAGA	3	2.66667	0.00315789	G>A	HiSeq X10
1023	AAGC	3	8	0.00315789	G>A	HiSeq X10
1024	AAGG	6	-9.16667	0.00631579	G>A	HiSeq X10
1025	AAGT	8	-0.625	0.00842105	G>A	HiSeq X10
1026	AATA	7	-12.75	0.00736842	G>A	HiSeq X10
1027	AATC	3	4	0.00315789	G>A	HiSeq X10
1028	AATG	7	-3.66667	0.00736842	G>A	HiSeq X10
1029	AATT	5	-0.8	0.00526316	G>A	HiSeq X10
1030	ACAA	2	-16	0.00210526	G>A	HiSeq X10
1031	ACAC	3	2	0.00315789	G>A	HiSeq X10
1032	ACAG	5	0.1	0.00526316	G>A	HiSeq X10
1033	ACAT	3	1.33333	0.00315789	G>A	HiSeq X10
1034	ACCA	4	-5	0.00421053	G>A	HiSeq X10
1035	ACCC	4	-9.125	0.00421053	G>A	HiSeq X10
1036	ACCT	7	-2.28571	0.00736842	G>A	HiSeq X10
1037	ACGC	3	-1.33333	0.00315789	G>A	HiSeq X10
1038	ACGT	1	16	0.00105263	G>A	HiSeq X10
1039	ACTA	4	6	0.00421053	G>A	HiSeq X10
1040	ACTC	2	-10	0.00210526	G>A	HiSeq X10
1041	ACTG	2	10	0.00210526	G>A	HiSeq X10
1042	ACTT	2	-4.75	0.00210526	G>A	HiSeq X10
1043	AGAA	4	0	0.00421053	G>A	HiSeq X10
1044	AGAC	9	-0.75	0.00947368	G>A	HiSeq X10
1045	AGAG	1	12	0.00105263	G>A	HiSeq X10
1046	AGAT	6	3.6	0.00631579	G>A	HiSeq X10
1047	AGCA	6	-5.16667	0.00631579	G>A	HiSeq X10
1048	AGCC	2	-8	0.00210526	G>A	HiSeq X10
1049	AGCG	2	4.5	0.00210526	G>A	HiSeq X10
1050	AGCT	2	-6	0.00210526	G>A	HiSeq X10
1051	AGGA	3	-13.5	0.00315789	G>A	HiSeq X10
1052	AGGC	8	-7.875	0.00842105	G>A	HiSeq X10
1053	AGGG	3	-5.33333	0.00315789	G>A	HiSeq X10
1054	AGGT	6	-0.5	0.00631579	G>A	HiSeq X10
1055	AGTA	3	9.33333	0.00315789	G>A	HiSeq X10
1056	AGTC	2	9.25	0.00210526	G>A	HiSeq X10
1057	AGTG	6	-11.3333	0.00631579	G>A	HiSeq X10
1058	AGTT	7	-4.57143	0.00736842	G>A	HiSeq X10
1059	ATAA	9	-2.5	0.00947368	G>A	HiSeq X10
1060	ATAC	7	-2.5	0.00736842	G>A	HiSeq X10
1061	ATAG	6	-10	0.00631579	G>A	HiSeq X10
1062	ATAT	4	-11	0.00421053	G>A	HiSeq X10
1063	ATCA	3	-7.66667	0.00315789	G>A	HiSeq X10
1064	ATCC	5	2.66667	0.00526316	G>A	HiSeq X10
1065	ATCT	3	-2.66667	0.00315789	G>A	HiSeq X10
1066	ATGA	1	-8	0.00105263	G>A	HiSeq X10
1067	ATGC	3	2.66667	0.00315789	G>A	HiSeq X10
1068	ATGG	3	0	0.00315789	G>A	HiSeq X10
1069	ATGT	7	-11.4286	0.00736842	G>A	HiSeq X10
1070	ATTA	8	-6.5	0.00842105	G>A	HiSeq X10
1071	ATTC	2	-12	0.00210526	G>A	HiSeq X10
1072	ATTG	3	-4	0.00315789	G>A	HiSeq X10
1073	ATTT	5	-12	0.00526316	G>A	HiSeq X10
1074	CAAA	1	-12	0.00105263	G>A	HiSeq X10
1075	CAAC	3	-12	0.00315789	G>A	HiSeq X10
1076	CAAG	3	-0.5	0.00315789	G>A	HiSeq X10
1077	CAAT	3	-1.33333	0.00315789	G>A	HiSeq X10
1078	CACA	2	-6	0.00210526	G>A	HiSeq X10
1079	CACC	4	-1.375	0.00421053	G>A	HiSeq X10
1080	CACG	1	4	0.00105263	G>A	HiSeq X10
1081	CACT	8	-10.5625	0.00842105	G>A	HiSeq X10
1082	CAGA	2	-4	0.00210526	G>A	HiSeq X10
1083	CAGC	4	-8	0.00421053	G>A	HiSeq X10
1084	CAGG	8	-0.75	0.00842105	G>A	HiSeq X10
1085	CAGT	1	-20	0.00105263	G>A	HiSeq X10
1086	CATA	4	6	0.00421053	G>A	HiSeq X10
1087	CATC	2	4	0.00210526	G>A	HiSeq X10
1088	CATG	3	-6.33333	0.00315789	G>A	HiSeq X10
1089	CATT	6	-12	0.00631579	G>A	HiSeq X10
1090	CCAC	4	-10	0.00421053	G>A	HiSeq X10
1091	CCAG	6	11.6667	0.00631579	G>A	HiSeq X10
1092	CCAT	3	-0.833333	0.00315789	G>A	HiSeq X10
1093	CCCA	5	-2.4	0.00526316	G>A	HiSeq X10
1094	CCCC	4	-5	0.00421053	G>A	HiSeq X10
1095	CCCG	1	-12	0.00105263	G>A	HiSeq X10
1096	CCCT	3	2.66667	0.00315789	G>A	HiSeq X10
1097	CCGC	7	2.71429	0.00736842	G>A	HiSeq X10
1098	CCTA	1	-20	0.00105263	G>A	HiSeq X10
1099	CCTC	2	-2.5	0.00210526	G>A	HiSeq X10
1100	CCTG	2	-3.75	0.00210526	G>A	HiSeq X10
1101	CCTT	9	-9.33333	0.00947368	G>A	HiSeq X10
1102	CGAA	1	4	0.00105263	G>A	HiSeq X10
1103	CGCA	2	-2.5	0.00210526	G>A	HiSeq X10
1104	CGCC	3	8.83333	0.00315789	G>A	HiSeq X10
1105	CGCG	3	-3.38889	0.00315789	G>A	HiSeq X10
1106	CGCT	1	-8	0.00105263	G>A	HiSeq X10
1107	CGGC	2	-8.25	0.00210526	G>A	HiSeq X10
1108	CGGG	1	3	0.00105263	G>A	HiSeq X10
1109	CGTG	1	-2.5	0.00105263	G>A	HiSeq X10
1110	CTAA	6	2	0.00631579	G>A	HiSeq X10
1111	CTAC	4	4	0.00421053	G>A	HiSeq X10
1112	CTAG	1	-12	0.00105263	G>A	HiSeq X10
1113	CTAT	5	-1.6	0.00526316	G>A	HiSeq X10
1114	CTCA	1	-16	0.00105263	G>A	HiSeq X10
1115	CTCC	6	-0.2	0.00631579	G>A	HiSeq X10
1116	CTCG	3	3.5	0.00315789	G>A	HiSeq X10
1117	CTCT	7	-1.64286	0.00736842	G>A	HiSeq X10
1118	CTGA	3	-9.33333	0.00315789	G>A	HiSeq X10
1119	CTGC	2	9.875	0.00210526	G>A	HiSeq X10
1120	CTGG	3	0.833333	0.00315789	G>A	HiSeq X10
1121	CTGT	10	3.8	0.0105263	G>A	HiSeq X10
1122	CTTA	3	0.333333	0.00315789	G>A	HiSeq X10
1123	CTTC	1	16	0.00105263	G>A	HiSeq X10
1124	CTTT	6	-7.08333	0.00631579	G>A	HiSeq X10
1125	GAAA	10	-6	0.0105263	G>A	HiSeq X10
1126	GAAC	7	3.35714	0.00736842	G>A	HiSeq X10
1127	GAAG	6	-4.3	0.00631579	G>A	HiSeq X10
1128	GAAT	8	0.3125	0.00842105	G>A	HiSeq X10
1129	GACA	4	3.25	0.00421053	G>A	HiSeq X10
1130	GACC	4	-6	0.00421053	G>A	HiSeq X10
1131	GACG	2	12	0.00210526	G>A	HiSeq X10
1132	GACT	3	-3.75	0.00315789	G>A	HiSeq X10
1133	GAGA	2	8	0.00210526	G>A	HiSeq X10
1134	GAGC	5	1.6	0.00526316	G>A	HiSeq X10
1135	GAGG	7	0.285714	0.00736842	G>A	HiSeq X10
1136	GAGT	3	3.16667	0.00315789	G>A	HiSeq X10
1137	GATA	3	-14.6667	0.00315789	G>A	HiSeq X10
1138	GATC	4	-7	0.00421053	G>A	HiSeq X10
1139	GATG	4	-3	0.00421053	G>A	HiSeq X10
1140	GATT	1	0	0.00105263	G>A	HiSeq X10
1141	GCAA	4	-4.875	0.00421053	G>A	HiSeq X10
1142	GCAC	4	-6	0.00421053	G>A	HiSeq X10
1143	GCAG	5	-5	0.00526316	G>A	HiSeq X10
1144	GCAT	5	-5.6	0.00526316	G>A	HiSeq X10
1145	GCCA	9	-2.22222	0.00947368	G>A	HiSeq X10
1146	GCCC	7	-5.07143	0.00736842	G>A	HiSeq X10
1147	GCCG	1	-5.5	0.00105263	G>A	HiSeq X10
1148	GCCT	6	-2.25	0.00631579	G>A	HiSeq X10
1149	GCGA	1	0	0.00105263	G>A	HiSeq X10
1150	GCGC	5	-0.4	0.00526316	G>A	HiSeq X10
1151	GCGG	2	-16	0.00210526	G>A	HiSeq X10
1152	GCTC	3	-0.166667	0.00315789	G>A	HiSeq X10
1153	GCTG	10	-2.2	0.0105263	G>A	HiSeq X10
1154	GCTT	8	1.42857	0.00842105	G>A	HiSeq X10
1155	GGAA	6	-2.58333	0.00631579	G>A	HiSeq X10
1156	GGAC	4	7	0.00421053	G>A	HiSeq X10
1157	GGAG	5	-4.83333	0.00526316	G>A	HiSeq X10
1158	GGAT	7	0.5	0.00736842	G>A	HiSeq X10
1159	GGCA	1	12	0.00105263	G>A	HiSeq X10
1160	GGCC	8	0.285714	0.00842105	G>A	HiSeq X10
1161	GGCG	3	0.5	0.00315789	G>A	HiSeq X10
1162	GGCT	3	1.33333	0.00315789	G>A	HiSeq X10
1163	GGGA	7	-0.571429	0.00736842	G>A	HiSeq X10
1164	GGGC	1	0	0.00105263	G>A	HiSeq X10
1165	GGGG	2	-1.75	0.00210526	G>A	HiSeq X10
1166	GGGT	4	-0.375	0.00421053	G>A	HiSeq X10
1167	GGTA	5	-0.8	0.00526316	G>A	HiSeq X10
1168	GGTC	5	-1.6	0.00526316	G>A	HiSeq X10
1169	GGTG	5	-5.5	0.00526316	G>A	HiSeq X10
1170	GGTT	8	0.5625	0.00842105	G>A	HiSeq X10
1171	GTAA	6	-0.0833333	0.00631579	G>A	HiSeq X10
1172	GTAG	4	3	0.00421053	G>A	HiSeq X10
1173	GTAT	4	-2	0.00421053	G>A	HiSeq X10
1174	GTCA	5	5.6	0.00526316	G>A	HiSeq X10
1175	GTCC	4	-2	0.00421053	G>A	HiSeq X10
1176	GTCG	1	-8	0.00105263	G>A	HiSeq X10
1177	GTCT	5	4.8	0.00526316	G>A	HiSeq X10
1178	GTGA	3	-6.66667	0.00315789	G>A	HiSeq X10
1179	GTGC	3	-6.66667	0.00315789	G>A	HiSeq X10
1180	GTGG	3	-0.166667	0.00315789	G>A	HiSeq X10
1181	GTGT	7	-2.85714	0.00736842	G>A	HiSeq X10
1182	GTTA	3	-6.66667	0.00315789	G>A	HiSeq X10
1183	GTTC	4	-5	0.00421053	G>A	HiSeq X10
1184	GTTG	5	-2.7	0.00526316	G>A	HiSeq X10
1185	GTTT	6	0.416667	0.00631579	G>A	HiSeq X10
1186	TAAA	5	-8.7	0.00526316	G>A	HiSeq X10
1187	TAAC	1	-8	0.00105263	G>A	HiSeq X10
1188	TAAG	5	6.4	0.00526316	G>A	HiSeq X10
1189	TAAT	9	-1.64583	0.00947368	G>A	HiSeq X10
1190	TACA	2	6	0.00210526	G>A	HiSeq X10
1191	TACC	2	-4	0.00210526	G>A	HiSeq X10
1192	TACT	5	-2.1	0.00526316	G>A	HiSeq X10
1193	TAGA	3	-5.33333	0.00315789	G>A	HiSeq X10
1194	TAGC	3	-9.66667	0.00315789	G>A	HiSeq X10
1195	TAGG	1	12	0.00105263	G>A	HiSeq X10
1196	TAGT	3	3.16667	0.00315789	G>A	HiSeq X10
1197	TATA	1	-12	0.00105263	G>A	HiSeq X10
1198	TATC	4	3.875	0.00421053	G>A	HiSeq X10
1199	TATG	3	-4	0.00315789	G>A	HiSeq X10
1200	TATT	7	3	0.00736842	G>A	HiSeq X10
1201	TCAA	4	1	0.00421053	G>A	HiSeq X10
1202	TCAC	3	-1.33333	0.00315789	G>A	HiSeq X10
1203	TCAG	4	-7.625	0.00421053	G>A	HiSeq X10
1204	TCAT	10	-6.81667	0.0105263	G>A	HiSeq X10
1205	TCCA	4	-5	0.00421053	G>A	HiSeq X10
1206	TCCC	5	-6	0.00526316	G>A	HiSeq X10
1207	TCCG	2	-1.75	0.00210526	G>A	HiSeq X10
1208	TCCT	1	12	0.00105263	G>A	HiSeq X10
1209	TCGA	1	-16	0.00105263	G>A	HiSeq X10
1210	TCGC	2	10	0.00210526	G>A	HiSeq X10
1211	TCGT	1	12	0.00105263	G>A	HiSeq X10
1212	TCTA	1	8	0.00105263	G>A	HiSeq X10
1213	TCTC	4	1	0.00421053	G>A	HiSeq X10
1214	TCTG	4	6.625	0.00421053	G>A	HiSeq X10
1215	TCTT	2	14.75	0.00210526	G>A	HiSeq X10
1216	TGAA	7	-1.14286	0.00736842	G>A	HiSeq X10
1217	TGAC	4	-4	0.00421053	G>A	HiSeq X10
1218	TGAG	3	-2.66667	0.00315789	G>A	HiSeq X10
1219	TGAT	2	4	0.00210526	G>A	HiSeq X10
1220	TGCA	4	-6	0.00421053	G>A	HiSeq X10
1221	TGCC	5	-5.6	0.00526316	G>A	HiSeq X10
1222	TGCG	1	-4	0.00105263	G>A	HiSeq X10
1223	TGCT	5	-7.2	0.00526316	G>A	HiSeq X10
1224	TGGA	5	-1.86667	0.00526316	G>A	HiSeq X10
1225	TGGG	6	-2	0.00631579	G>A	HiSeq X10
1226	TGGT	2	-4	0.00210526	G>A	HiSeq X10
1227	TGTA	3	8	0.00315789	G>A	HiSeq X10
1228	TGTG	6	-6.66667	0.00631579	G>A	HiSeq X10
1229	TTAA	4	-1.16667	0.00421053	G>A	HiSeq X10
1230	TTAC	4	-9	0.00421053	G>A	HiSeq X10
1231	TTAG	2	-2	0.00210526	G>A	HiSeq X10
1232	TTAT	4	-11.125	0.00421053	G>A	HiSeq X10
1233	TTCA	4	5	0.00421053	G>A	HiSeq X10
1234	TTCC	6	-0.0833333	0.00631579	G>A	HiSeq X10
1235	TTCG	1	-20	0.00105263	G>A	HiSeq X10
1236	TTCT	7	-3.42857	0.00736842	G>A	HiSeq X10
1237	TTGA	4	10.375	0.00421053	G>A	HiSeq X10
1238	TTGC	9	2.875	0.00947368	G>A	HiSeq X10
1239	TTGG	4	11	0.00421053	G>A	HiSeq X10
1240	TTGT	4	-6.875	0.00421053	G>A	HiSeq X10
1241	TTTA	10	2.66667	0.0105263	G>A	HiSeq X10
1242	TTTC	6	-0.233333	0.00631579	G>A	HiSeq X10
1243	TTTG	3	-2.83333	0.00315789	G>A	HiSeq X10
1244	TTTT	8	-4.125	0.00842105	G>A	HiSeq X10
1245	AAAA	10	-3.7	0.0172414	G>T	HiSeq X10
1246	AAAC	1	-20	0.00172414	G>T	HiSeq X10
1247	AAAG	4	-6.875	0.00689655	G>T	HiSeq X10
1248	AAAT	3	-6.66667	0.00517241	G>T	HiSeq X10
1249	AACA	4	-6.25	0.00689655	G>T	HiSeq X10
1250	AACG	1	-16	0.00172414	G>T	HiSeq X10
1251	AACT	4	7.33333	0.00689655	G>T	HiSeq X10
1252	AAGA	3	-2.66667	0.00517241	G>T	HiSeq X10
1253	AAGC	4	-9	0.00689655	G>T	HiSeq X10
1254	AAGG	3	9.33333	0.00517241	G>T	HiSeq X10
1255	AAGT	3	-9.75	0.00517241	G>T	HiSeq X10
1256	AATA	4	-1.75	0.00689655	G>T	HiSeq X10
1257	AATC	1	4	0.00172414	G>T	HiSeq X10
1258	AATG	1	12	0.00172414	G>T	HiSeq X10
1259	AATT	3	-2.66667	0.00517241	G>T	HiSeq X10
1260	ACAA	1	8	0.00172414	G>T	HiSeq X10
1261	ACAC	2	-8	0.00344828	G>T	HiSeq X10
1262	ACAG	5	-3.2	0.00862069	G>T	HiSeq X10
1263	ACAT	2	6	0.00344828	G>T	HiSeq X10
1264	ACCA	5	-10.4	0.00862069	G>T	HiSeq X10
1265	ACCC	4	0.666667	0.00689655	G>T	HiSeq X10
1266	ACCT	2	-2	0.00344828	G>T	HiSeq X10
1267	ACGG	1	-12	0.00172414	G>T	HiSeq X10
1268	ACTA	3	0	0.00517241	G>T	HiSeq X10
1269	ACTC	1	8	0.00172414	G>T	HiSeq X10
1270	ACTG	3	5.33333	0.00517241	G>T	HiSeq X10
1271	ACTT	2	4	0.00344828	G>T	HiSeq X10
1272	AGAA	3	9	0.00517241	G>T	HiSeq X10
1273	AGAC	1	-12	0.00172414	G>T	HiSeq X10
1274	AGAG	3	3.5	0.00517241	G>T	HiSeq X10
1275	AGAT	7	-4.57143	0.012069	G>T	HiSeq X10
1276	AGCA	3	-4.83333	0.00517241	G>T	HiSeq X10
1277	AGCT	1	-4	0.00172414	G>T	HiSeq X10
1278	AGGC	2	0	0.00344828	G>T	HiSeq X10
1279	AGGG	1	-10.5	0.00172414	G>T	HiSeq X10
1280	AGGT	3	-13.3333	0.00517241	G>T	HiSeq X10
1281	AGTA	1	12	0.00172414	G>T	HiSeq X10
1282	AGTC	1	-12	0.00172414	G>T	HiSeq X10
1283	AGTG	3	-8	0.00517241	G>T	HiSeq X10
1284	AGTT	2	6	0.00344828	G>T	HiSeq X10
1285	ATAA	8	-3.5	0.0137931	G>T	HiSeq X10
1286	ATAC	2	-16	0.00344828	G>T	HiSeq X10
1287	ATAG	1	16	0.00172414	G>T	HiSeq X10
1288	ATAT	3	-1	0.00517241	G>T	HiSeq X10
1289	ATCA	6	-3.33333	0.0103448	G>T	HiSeq X10
1290	ATCC	2	-2	0.00344828	G>T	HiSeq X10
1291	ATGA	4	-7	0.00689655	G>T	HiSeq X10
1292	ATGC	3	-4	0.00517241	G>T	HiSeq X10
1293	ATGG	4	-7	0.00689655	G>T	HiSeq X10
1294	ATGT	2	14	0.00344828	G>T	HiSeq X10
1295	ATTA	3	1	0.00517241	G>T	HiSeq X10
1296	ATTC	4	10	0.00689655	G>T	HiSeq X10
1297	ATTG	2	6.75	0.00344828	G>T	HiSeq X10
1298	ATTT	9	-3.87037	0.0155172	G>T	HiSeq X10
1299	CAAA	3	1.33333	0.00517241	G>T	HiSeq X10
1300	CAAC	4	9	0.00689655	G>T	HiSeq X10
1301	CAAT	3	-1.83333	0.00517241	G>T	HiSeq X10
1302	CACA	1	-20	0.00172414	G>T	HiSeq X10
1303	CACT	2	-3.75	0.00344828	G>T	HiSeq X10
1304	CAGA	1	8	0.00172414	G>T	HiSeq X10
1305	CAGC	1	-12	0.00172414	G>T	HiSeq X10
1306	CAGG	2	0	0.00344828	G>T	HiSeq X10
1307	CAGT	4	1	0.00689655	G>T	HiSeq X10
1308	CATA	1	-20	0.00172414	G>T	HiSeq X10
1309	CATC	3	-1.33333	0.00517241	G>T	HiSeq X10
1310	CATT	7	-2	0.012069	G>T	HiSeq X10
1311	CCAC	1	-12.5	0.00172414	G>T	HiSeq X10
1312	CCAG	2	6	0.00344828	G>T	HiSeq X10
1313	CCAT	4	2.875	0.00689655	G>T	HiSeq X10
1314	CCCA	1	3	0.00172414	G>T	HiSeq X10
1315	CCGA	1	-12	0.00172414	G>T	HiSeq X10
1316	CCTA	1	-12	0.00172414	G>T	HiSeq X10
1317	CCTC	4	-7.625	0.00689655	G>T	HiSeq X10
1318	CCTG	2	4.75	0.00344828	G>T	HiSeq X10
1319	CCTT	4	-5	0.00689655	G>T	HiSeq X10
1320	CGAG	1	-16	0.00172414	G>T	HiSeq X10
1321	CGGC	1	-20	0.00172414	G>T	HiSeq X10
1322	CGGT	1	-16	0.00172414	G>T	HiSeq X10
1323	CTAA	2	-9.75	0.00344828	G>T	HiSeq X10
1324	CTAC	1	12	0.00172414	G>T	HiSeq X10
1325	CTAG	1	-12	0.00172414	G>T	HiSeq X10
1326	CTAT	3	8	0.00517241	G>T	HiSeq X10
1327	CTCA	3	0	0.00517241	G>T	HiSeq X10
1328	CTCT	3	-1.33333	0.00517241	G>T	HiSeq X10
1329	CTGA	2	-8	0.00344828	G>T	HiSeq X10
1330	CTGC	3	-0.5	0.00517241	G>T	HiSeq X10
1331	CTGG	7	-1.28571	0.012069	G>T	HiSeq X10
1332	CTTA	5	-4	0.00862069	G>T	HiSeq X10
1333	CTTC	2	7.75	0.00344828	G>T	HiSeq X10
1334	CTTG	6	-3.16667	0.0103448	G>T	HiSeq X10
1335	CTTT	4	-1	0.00689655	G>T	HiSeq X10
1336	GAAA	4	7	0.00689655	G>T	HiSeq X10
1337	GAAC	3	-4	0.00517241	G>T	HiSeq X10
1338	GAAG	3	-16	0.00517241	G>T	HiSeq X10
1339	GAAT	7	-4	0.012069	G>T	HiSeq X10
1340	GACA	5	-3.5	0.00862069	G>T	HiSeq X10
1341	GACT	2	-10	0.00344828	G>T	HiSeq X10
1342	GAGA	9	0.520833	0.0155172	G>T	HiSeq X10
1343	GAGC	5	2.4	0.00862069	G>T	HiSeq X10
1344	GAGG	2	-4	0.00344828	G>T	HiSeq X10
1345	GAGT	3	4	0.00517241	G>T	HiSeq X10
1346	GATA	2	8.25	0.00344828	G>T	HiSeq X10
1347	GATG	3	1.5	0.00517241	G>T	HiSeq X10
1348	GATT	2	0	0.00344828	G>T	HiSeq X10
1349	GCAA	2	-6	0.00344828	G>T	HiSeq X10
1350	GCAC	1	12	0.00172414	G>T	HiSeq X10
1351	GCAG	2	0	0.00344828	G>T	HiSeq X10
1352	GCAT	3	-2.66667	0.00517241	G>T	HiSeq X10
1353	GCCA	3	10.6667	0.00517241	G>T	HiSeq X10
1354	GCCC	3	-1.55556	0.00517241	G>T	HiSeq X10
1355	GCCT	2	0	0.00344828	G>T	HiSeq X10
1356	GCTA	1	16	0.00172414	G>T	HiSeq X10
1357	GCTC	3	4	0.00517241	G>T	HiSeq X10
1358	GCTG	7	4.16667	0.012069	G>T	HiSeq X10
1359	GCTT	6	-1.33333	0.0103448	G>T	HiSeq X10
1360	GGAA	7	0.266667	0.012069	G>T	HiSeq X10
1361	GGAC	1	-6.5	0.00172414	G>T	HiSeq X10
1362	GGAG	1	0	0.00172414	G>T	HiSeq X10
1363	GGAT	2	0	0.00344828	G>T	HiSeq X10
1364	GGCA	1	0	0.00172414	G>T	HiSeq X10
1365	GGCC	3	-1.5	0.00517241	G>T	HiSeq X10
1366	GGCT	1	-20	0.00172414	G>T	HiSeq X10
1367	GGGA	2	-4.75	0.00344828	G>T	HiSeq X10
1368	GGGC	1	-20	0.00172414	G>T	HiSeq X10
1369	GGGT	2	0	0.00344828	G>T	HiSeq X10
1370	GGTA	5	-0.8	0.00862069	G>T	HiSeq X10
1371	GGTC	2	8	0.00344828	G>T	HiSeq X10
1372	GGTG	4	-1	0.00689655	G>T	HiSeq X10
1373	GGTT	3	-5.33333	0.00517241	G>T	HiSeq X10
1374	GTAA	1	-16	0.00172414	G>T	HiSeq X10
1375	GTAG	1	16	0.00172414	G>T	HiSeq X10
1376	GTAT	2	6	0.00344828	G>T	HiSeq X10
1377	GTCA	3	-2.66667	0.00517241	G>T	HiSeq X10
1378	GTCC	2	-2.5	0.00344828	G>T	HiSeq X10
1379	GTCT	1	-8	0.00172414	G>T	HiSeq X10
1380	GTGA	1	-16	0.00172414	G>T	HiSeq X10
1381	GTGG	2	-4	0.00344828	G>T	HiSeq X10
1382	GTGT	2	-10	0.00344828	G>T	HiSeq X10
1383	GTTA	2	-4	0.00344828	G>T	HiSeq X10
1384	GTTC	4	-9.25	0.00689655	G>T	HiSeq X10
1385	GTTG	3	-7.66667	0.00517241	G>T	HiSeq X10
1386	GTTT	2	2	0.00344828	G>T	HiSeq X10
1387	TAAA	5	2.9	0.00862069	G>T	HiSeq X10
1388	TAAG	3	2.66667	0.00517241	G>T	HiSeq X10
1389	TAAT	5	4.6	0.00862069	G>T	HiSeq X10
1390	TACT	3	-1.33333	0.00517241	G>T	HiSeq X10
1391	TAGA	2	-14	0.00344828	G>T	HiSeq X10
1392	TAGC	2	2	0.00344828	G>T	HiSeq X10
1393	TAGG	1	-16	0.00172414	G>T	HiSeq X10
1394	TAGT	3	-17.3333	0.00517241	G>T	HiSeq X10
1395	TATA	2	-7.75	0.00344828	G>T	HiSeq X10
1396	TATC	2	8	0.00344828	G>T	HiSeq X10
1397	TATG	2	-12	0.00344828	G>T	HiSeq X10
1398	TATT	9	-6.90741	0.0155172	G>T	HiSeq X10
1399	TCAA	6	-0.333333	0.0103448	G>T	HiSeq X10
1400	TCAC	1	-12	0.00172414	G>T	HiSeq X10
1401	TCAG	1	12	0.00172414	G>T	HiSeq X10
1402	TCAT	5	-3.125	0.00862069	G>T	HiSeq X10
1403	TCCA	1	-8	0.00172414	G>T	HiSeq X10
1404	TCCC	5	2.4	0.00862069	G>T	HiSeq X10
1405	TCCT	5	-2.5	0.00862069	G>T	HiSeq X10
1406	TCTA	3	-8.5	0.00517241	G>T	HiSeq X10
1407	TCTC	4	-10	0.00689655	G>T	HiSeq X10
1408	TCTG	3	5.33333	0.00517241	G>T	HiSeq X10
1409	TCTT	5	-1.6	0.00862069	G>T	HiSeq X10
1410	TGAA	1	-20	0.00172414	G>T	HiSeq X10
1411	TGAC	1	4	0.00172414	G>T	HiSeq X10
1412	TGAG	2	-14	0.00344828	G>T	HiSeq X10
1413	TGAT	2	11.75	0.00344828	G>T	HiSeq X10
1414	TGCA	2	-4	0.00344828	G>T	HiSeq X10
1415	TGCC	2	0	0.00344828	G>T	HiSeq X10
1416	TGCG	1	16	0.00172414	G>T	HiSeq X10
1417	TGCT	2	3.25	0.00344828	G>T	HiSeq X10
1418	TGGA	3	2.66667	0.00517241	G>T	HiSeq X10
1419	TGGC	2	6	0.00344828	G>T	HiSeq X10
1420	TGGT	2	-8.75	0.00344828	G>T	HiSeq X10
1421	TGTA	2	16	0.00344828	G>T	HiSeq X10
1422	TGTC	1	1	0.00172414	G>T	HiSeq X10
1423	TGTG	4	-1.66667	0.00689655	G>T	HiSeq X10
1424	TGTT	3	1.33333	0.00517241	G>T	HiSeq X10
1425	TTAA	7	-4.42857	0.012069	G>T	HiSeq X10
1426	TTAC	2	-2	0.00344828	G>T	HiSeq X10
1427	TTAG	1	-4	0.00172414	G>T	HiSeq X10
1428	TTAT	3	-4.66667	0.00517241	G>T	HiSeq X10
1429	TTCA	5	-1.3	0.00862069	G>T	HiSeq X10
1430	TTCC	5	-5.6	0.00862069	G>T	HiSeq X10
1431	TTCG	1	-4	0.00172414	G>T	HiSeq X10
1432	TTCT	4	-5.5	0.00689655	G>T	HiSeq X10
1433	TTGA	8	4.875	0.0137931	G>T	HiSeq X10
1434	TTGC	2	2	0.00344828	G>T	HiSeq X10
1435	TTGG	4	-3	0.00689655	G>T	HiSeq X10
1436	TTGT	2	4.25	0.00344828	G>T	HiSeq X10
1437	TTTA	4	-4.16667	0.00689655	G>T	HiSeq X10
1438	TTTC	4	-3.79167	0.00689655	G>T	HiSeq X10
1439	TTTG	5	-0.7	0.00862069	G>T	HiSeq X10
1440	TTTT	10	-2.83036	0.0172414	G>T	HiSeq X10
1441	AAAA	2	-12	0.0133333	T>G	HiSeq X10
1442	AAAG	2	-15.75	0.0133333	T>G	HiSeq X10
1443	AACC	1	-16	0.00666667	T>G	HiSeq X10
1444	AACT	1	16	0.00666667	T>G	HiSeq X10
1445	AAGG	1	-4	0.00666667	T>G	HiSeq X10
1446	AATA	2	2	0.0133333	T>G	HiSeq X10
1447	AATT	1	-20	0.00666667	T>G	HiSeq X10
1448	ACAA	2	-12	0.0133333	T>G	HiSeq X10
1449	ACAC	2	8	0.0133333	T>G	HiSeq X10
1450	ACAG	3	2.66667	0.02	T>G	HiSeq X10
1451	ACCT	3	6.66667	0.02	T>G	HiSeq X10
1452	ACGT	1	-16	0.00666667	T>G	HiSeq X10
1453	ACTA	1	16	0.00666667	T>G	HiSeq X10
1454	ACTG	1	-12	0.00666667	T>G	HiSeq X10
1455	ACTT	2	-4.5	0.0133333	T>G	HiSeq X10
1456	AGAC	1	4	0.00666667	T>G	HiSeq X10
1457	AGAG	1	-4	0.00666667	T>G	HiSeq X10
1458	AGGA	1	16	0.00666667	T>G	HiSeq X10
1459	AGGG	1	-8	0.00666667	T>G	HiSeq X10
1460	AGTT	1	-8	0.00666667	T>G	HiSeq X10
1461	ATAC	2	4	0.0133333	T>G	HiSeq X10
1462	ATCT	2	-3.75	0.0133333	T>G	HiSeq X10
1463	ATGC	1	4	0.00666667	T>G	HiSeq X10
1464	ATGG	2	12	0.0133333	T>G	HiSeq X10
1465	ATGT	1	4	0.00666667	T>G	HiSeq X10
1466	ATTA	3	4	0.02	T>G	HiSeq X10
1467	ATTG	1	16	0.00666667	T>G	HiSeq X10
1468	ATTT	2	6.5	0.0133333	T>G	HiSeq X10
1469	CAAA	1	-15	0.00666667	T>G	HiSeq X10
1470	CAAG	1	-4	0.00666667	T>G	HiSeq X10
1471	CACA	2	-6	0.0133333	T>G	HiSeq X10
1472	CACC	1	-1.5	0.00666667	T>G	HiSeq X10
1473	CAGA	1	-8	0.00666667	T>G	HiSeq X10
1474	CAGC	1	-3.5	0.00666667	T>G	HiSeq X10
1475	CATC	1	8	0.00666667	T>G	HiSeq X10
1476	CATT	2	-10.25	0.0133333	T>G	HiSeq X10
1477	CCAC	1	-20	0.00666667	T>G	HiSeq X10
1478	CCAG	1	-12	0.00666667	T>G	HiSeq X10
1479	CCTG	2	8.75	0.0133333	T>G	HiSeq X10
1480	CGTT	1	16	0.00666667	T>G	HiSeq X10
1481	CTAA	1	-1	0.00666667	T>G	HiSeq X10
1482	CTAT	1	16	0.00666667	T>G	HiSeq X10
1483	CTGG	2	6	0.0133333	T>G	HiSeq X10
1484	CTGT	1	16	0.00666667	T>G	HiSeq X10
1485	CTTC	2	-14	0.0133333	T>G	HiSeq X10
1486	CTTG	1	8	0.00666667	T>G	HiSeq X10
1487	CTTT	2	-5.75	0.0133333	T>G	HiSeq X10
1488	GAAA	1	-4	0.00666667	T>G	HiSeq X10
1489	GAAG	1	-20	0.00666667	T>G	HiSeq X10
1490	GAAT	1	-11.5	0.00666667	T>G	HiSeq X10
1491	GAGA	1	8	0.00666667	T>G	HiSeq X10
1492	GAGC	2	-6	0.0133333	T>G	HiSeq X10
1493	GAGT	1	-8	0.00666667	T>G	HiSeq X10
1494	GATA	2	-12	0.0133333	T>G	HiSeq X10
1495	GATC	1	-8	0.00666667	T>G	HiSeq X10
1496	GATT	1	-4.5	0.00666667	T>G	HiSeq X10
1497	GCAT	2	-8	0.0133333	T>G	HiSeq X10
1498	GCTT	1	-16	0.00666667	T>G	HiSeq X10
1499	GTAG	1	-8	0.00666667	T>G	HiSeq X10
1500	GTAT	1	-20	0.00666667	T>G	HiSeq X10
1501	GTCA	1	12	0.00666667	T>G	HiSeq X10
1502	GTTG	2	-10	0.0133333	T>G	HiSeq X10
1503	GTTT	1	16	0.00666667	T>G	HiSeq X10
1504	TAAA	3	-2.66667	0.02	T>G	HiSeq X10
1505	TAAG	1	8	0.00666667	T>G	HiSeq X10
1506	TAAT	1	0	0.00666667	T>G	HiSeq X10
1507	TACA	6	-8.66667	0.04	T>G	HiSeq X10
1508	TACC	1	8	0.00666667	T>G	HiSeq X10
1509	TAGT	1	-16	0.00666667	T>G	HiSeq X10
1510	TATC	1	4	0.00666667	T>G	HiSeq X10
1511	TATG	3	2.33333	0.02	T>G	HiSeq X10
1512	TCAA	1	-16	0.00666667	T>G	HiSeq X10
1513	TCAC	3	-1.33333	0.02	T>G	HiSeq X10
1514	TCAT	2	2	0.0133333	T>G	HiSeq X10
1515	TCCT	1	12	0.00666667	T>G	HiSeq X10
1516	TCTA	1	4	0.00666667	T>G	HiSeq X10
1517	TCTC	1	1	0.00666667	T>G	HiSeq X10
1518	TCTT	3	1.83333	0.02	T>G	HiSeq X10
1519	TGAA	1	-4	0.00666667	T>G	HiSeq X10
1520	TGAC	1	-20	0.00666667	T>G	HiSeq X10
1521	TGAT	1	4	0.00666667	T>G	HiSeq X10
1522	TGCA	1	0	0.00666667	T>G	HiSeq X10
1523	TGGA	1	-12	0.00666667	T>G	HiSeq X10
1524	TGGC	1	8	0.00666667	T>G	HiSeq X10
1525	TGTA	1	-4	0.00666667	T>G	HiSeq X10
1526	TGTC	2	-10	0.0133333	T>G	HiSeq X10
1527	TGTG	2	-10	0.0133333	T>G	HiSeq X10
1528	TGTT	1	12	0.00666667	T>G	HiSeq X10
1529	TTAA	2	0	0.0133333	T>G	HiSeq X10
1530	TTAG	1	0	0.00666667	T>G	HiSeq X10
1531	TTCC	2	0	0.0133333	T>G	HiSeq X10
1532	TTCT	3	2.61111	0.02	T>G	HiSeq X10
1533	TTGT	1	-3	0.00666667	T>G	HiSeq X10
1534	TTTA	1	-9	0.00666667	T>G	HiSeq X10
1535	TTTC	2	7.25	0.0133333	T>G	HiSeq X10
1536	TTTG	4	2	0.0266667	T>G	HiSeq X10
1537	TTTT	4	-2.5	0.0266667	T>G	HiSeq X10
1538	AAAA	7	2.04167	0.0304348	A>C	HiSeq X10
1539	AAAC	2	-14	0.00869565	A>C	HiSeq X10
1540	AAAG	3	10.4444	0.0130435	A>C	HiSeq X10
1541	AAAT	5	3	0.0217391	A>C	HiSeq X10
1542	AACA	2	4	0.00869565	A>C	HiSeq X10
1543	AACC	1	0	0.00434783	A>C	HiSeq X10
1544	AACT	3	-5.16667	0.0130435	A>C	HiSeq X10
1545	AAGA	4	4.44444	0.0173913	A>C	HiSeq X10
1546	AAGT	2	-3.25	0.00869565	A>C	HiSeq X10
1547	AATA	1	12	0.00434783	A>C	HiSeq X10
1548	AATC	1	-4	0.00434783	A>C	HiSeq X10
1549	AATG	3	-4	0.0130435	A>C	HiSeq X10
1550	AATT	1	0	0.00434783	A>C	HiSeq X10
1551	ACAA	2	0.75	0.00869565	A>C	HiSeq X10
1552	ACAC	2	12	0.00869565	A>C	HiSeq X10
1553	ACAG	1	-8	0.00434783	A>C	HiSeq X10
1554	ACCC	1	-12	0.00434783	A>C	HiSeq X10
1555	ACTA	1	-12	0.00434783	A>C	HiSeq X10
1556	ACTC	1	-4	0.00434783	A>C	HiSeq X10
1557	ACTG	1	-16	0.00434783	A>C	HiSeq X10
1558	ACTT	8	-5.8125	0.0347826	A>C	HiSeq X10
1559	AGAA	3	-6.66667	0.0130435	A>C	HiSeq X10
1560	AGAC	1	4	0.00434783	A>C	HiSeq X10
1561	AGAG	1	-4	0.00434783	A>C	HiSeq X10
1562	AGAT	1	-4	0.00434783	A>C	HiSeq X10
1563	AGCA	2	-10	0.00869565	A>C	HiSeq X10
1564	AGCC	1	12	0.00434783	A>C	HiSeq X10
1565	AGCT	1	-20	0.00434783	A>C	HiSeq X10
1566	AGGA	4	-0.666667	0.0173913	A>C	HiSeq X10
1567	AGGC	1	0	0.00434783	A>C	HiSeq X10
1568	AGTA	3	-5.83333	0.0130435	A>C	HiSeq X10
1569	AGTC	1	0	0.00434783	A>C	HiSeq X10
1570	AGTG	3	-12	0.0130435	A>C	HiSeq X10
1571	AGTT	2	4	0.00869565	A>C	HiSeq X10
1572	ATAA	1	-1.5	0.00434783	A>C	HiSeq X10
1573	ATAC	1	0	0.00434783	A>C	HiSeq X10
1574	ATAT	1	0.333333	0.00434783	A>C	HiSeq X10
1575	ATCA	1	0	0.00434783	A>C	HiSeq X10
1576	ATCT	2	-4	0.00869565	A>C	HiSeq X10
1577	ATGA	2	-10	0.00869565	A>C	HiSeq X10
1578	ATGG	1	0	0.00434783	A>C	HiSeq X10
1579	ATGT	3	8	0.0130435	A>C	HiSeq X10
1580	ATTA	2	-4	0.00869565	A>C	HiSeq X10
1581	ATTC	2	0	0.00869565	A>C	HiSeq X10
1582	ATTG	1	0	0.00434783	A>C	HiSeq X10
1583	ATTT	2	14	0.00869565	A>C	HiSeq X10
1584	CAAA	3	-4	0.0130435	A>C	HiSeq X10
1585	CAAC	1	-8	0.00434783	A>C	HiSeq X10
1586	CAAG	5	-11	0.0217391	A>C	HiSeq X10
1587	CAAT	1	4	0.00434783	A>C	HiSeq X10
1588	CACA	2	0.5	0.00869565	A>C	HiSeq X10
1589	CACC	1	-8	0.00434783	A>C	HiSeq X10
1590	CAGA	1	-8.5	0.00434783	A>C	HiSeq X10
1591	CAGG	1	12	0.00434783	A>C	HiSeq X10
1592	CATC	1	12	0.00434783	A>C	HiSeq X10
1593	CATG	2	-4	0.00869565	A>C	HiSeq X10
1594	CATT	2	12	0.00869565	A>C	HiSeq X10
1595	CCAA	1	-8	0.00434783	A>C	HiSeq X10
1596	CCAG	2	-14	0.00869565	A>C	HiSeq X10
1597	CCAT	1	16	0.00434783	A>C	HiSeq X10
1598	CCCA	3	-9.33333	0.0130435	A>C	HiSeq X10
1599	CCCC	1	4	0.00434783	A>C	HiSeq X10
1600	CCCG	1	-16	0.00434783	A>C	HiSeq X10
1601	CCCT	1	12	0.00434783	A>C	HiSeq X10
1602	CCGC	1	-20	0.00434783	A>C	HiSeq X10
1603	CCTA	2	16	0.00869565	A>C	HiSeq X10
1604	CCTC	1	-8	0.00434783	A>C	HiSeq X10
1605	CCTT	1	-16	0.00434783	A>C	HiSeq X10
1606	CGCG	1	12	0.00434783	A>C	HiSeq X10
1607	CTAA	2	0	0.00869565	A>C	HiSeq X10
1608	CTAC	2	-6	0.00869565	A>C	HiSeq X10
1609	CTAG	1	4	0.00434783	A>C	HiSeq X10
1610	CTCA	1	-16	0.00434783	A>C	HiSeq X10
1611	CTCT	2	-4	0.00869565	A>C	HiSeq X10
1612	CTGA	3	-1.33333	0.0130435	A>C	HiSeq X10
1613	CTGC	1	-12	0.00434783	A>C	HiSeq X10
1614	CTGG	1	16	0.00434783	A>C	HiSeq X10
1615	CTGT	1	-16	0.00434783	A>C	HiSeq X10
1616	CTTA	1	16	0.00434783	A>C	HiSeq X10
1617	CTTC	2	-8	0.00869565	A>C	HiSeq X10
1618	CTTT	2	2	0.00869565	A>C	HiSeq X10
1619	GAAA	1	9.5	0.00434783	A>C	HiSeq X10
1620	GAAC	1	2.5	0.00434783	A>C	HiSeq X10
1621	GAAG	1	16	0.00434783	A>C	HiSeq X10
1622	GACC	2	-1.5	0.00869565	A>C	HiSeq X10
1623	GACT	1	-12	0.00434783	A>C	HiSeq X10
1624	GAGA	1	4	0.00434783	A>C	HiSeq X10
1625	GATA	2	8	0.00869565	A>C	HiSeq X10
1626	GATG	2	-2.25	0.00869565	A>C	HiSeq X10
1627	GATT	2	-8	0.00869565	A>C	HiSeq X10
1628	GCAA	1	-16	0.00434783	A>C	HiSeq X10
1629	GCAG	1	4	0.00434783	A>C	HiSeq X10
1630	GCCT	1	12	0.00434783	A>C	HiSeq X10
1631	GGAG	2	0	0.00869565	A>C	HiSeq X10
1632	GGAT	1	-4	0.00434783	A>C	HiSeq X10
1633	GGCA	2	-2	0.00869565	A>C	HiSeq X10
1634	GGGA	1	-4	0.00434783	A>C	HiSeq X10
1635	GGGC	1	-4	0.00434783	A>C	HiSeq X10
1636	GGGG	2	-12	0.00869565	A>C	HiSeq X10
1637	GGTG	1	4	0.00434783	A>C	HiSeq X10
1638	GTAT	1	-5	0.00434783	A>C	HiSeq X10
1639	GTCA	1	-16	0.00434783	A>C	HiSeq X10
1640	GTCC	1	-20	0.00434783	A>C	HiSeq X10
1641	GTCT	1	16	0.00434783	A>C	HiSeq X10
1642	GTGC	1	8	0.00434783	A>C	HiSeq X10
1643	GTGG	1	4	0.00434783	A>C	HiSeq X10
1644	GTGT	2	-2	0.00869565	A>C	HiSeq X10
1645	TAAA	2	-0.25	0.00869565	A>C	HiSeq X10
1646	TAAG	1	4	0.00434783	A>C	HiSeq X10
1647	TAAT	1	-12	0.00434783	A>C	HiSeq X10
1648	TACT	1	-8	0.00434783	A>C	HiSeq X10
1649	TAGC	1	-20	0.00434783	A>C	HiSeq X10
1650	TAGT	1	-12	0.00434783	A>C	HiSeq X10
1651	TATA	4	3.375	0.0173913	A>C	HiSeq X10
1652	TATT	2	-8	0.00869565	A>C	HiSeq X10
1653	TCAA	1	-3.33333	0.00434783	A>C	HiSeq X10
1654	TCAT	1	-4	0.00434783	A>C	HiSeq X10
1655	TCCC	1	12	0.00434783	A>C	HiSeq X10
1656	TCCT	1	-8	0.00434783	A>C	HiSeq X10
1657	TCTA	2	6.75	0.00869565	A>C	HiSeq X10
1658	TCTC	1	-12	0.00434783	A>C	HiSeq X10
1659	TCTG	2	-8	0.00869565	A>C	HiSeq X10
1660	TGAA	3	-1.33333	0.0130435	A>C	HiSeq X10
1661	TGAC	1	-20	0.00434783	A>C	HiSeq X10
1662	TGAG	1	4	0.00434783	A>C	HiSeq X10
1663	TGAT	1	-12	0.00434783	A>C	HiSeq X10
1664	TGCA	1	4	0.00434783	A>C	HiSeq X10
1665	TGCC	2	6	0.00869565	A>C	HiSeq X10
1666	TGGA	2	6	0.00869565	A>C	HiSeq X10
1667	TGTG	2	-5.33333	0.00869565	A>C	HiSeq X10
1668	TTAG	2	-18	0.00869565	A>C	HiSeq X10
1669	TTCT	3	-0.222222	0.0130435	A>C	HiSeq X10
1670	TTGG	1	-8	0.00434783	A>C	HiSeq X10
1671	TTTA	2	-8	0.00869565	A>C	HiSeq X10
1672	TTTC	1	8	0.00434783	A>C	HiSeq X10
1673	TTTG	1	-11.5	0.00434783	A>C	HiSeq X10
1674	TTTT	1	-12.5	0.00434783	A>C	HiSeq X10
1675	AAAT	1	8	0.01	G>C	HiSeq X10
1676	AAGG	1	-8	0.01	G>C	HiSeq X10
1677	AAGT	1	12	0.01	G>C	HiSeq X10
1678	AATT	1	-16	0.01	G>C	HiSeq X10
1679	ACAA	1	-20	0.01	G>C	HiSeq X10
1680	ACAG	2	-12.75	0.02	G>C	HiSeq X10
1681	ACAT	2	-3.66667	0.02	G>C	HiSeq X10
1682	ACTG	2	8	0.02	G>C	HiSeq X10
1683	AGAG	1	8	0.01	G>C	HiSeq X10
1684	AGAT	1	-4	0.01	G>C	HiSeq X10
1685	AGCC	1	4	0.01	G>C	HiSeq X10
1686	AGCT	1	-16	0.01	G>C	HiSeq X10
1687	AGGA	3	-3	0.03	G>C	HiSeq X10
1688	AGGG	1	6.5	0.01	G>C	HiSeq X10
1689	AGGT	1	12	0.01	G>C	HiSeq X10
1690	AGTT	3	-12	0.03	G>C	HiSeq X10
1691	ATCT	1	4	0.01	G>C	HiSeq X10
1692	ATGG	1	1	0.01	G>C	HiSeq X10
1693	ATTA	1	-8	0.01	G>C	HiSeq X10
1694	ATTC	1	-8	0.01	G>C	HiSeq X10
1695	ATTT	1	-8	0.01	G>C	HiSeq X10
1696	CAAA	1	-20	0.01	G>C	HiSeq X10
1697	CAAT	1	-20	0.01	G>C	HiSeq X10
1698	CACA	3	-7.375	0.03	G>C	HiSeq X10
1699	CACT	2	0	0.02	G>C	HiSeq X10
1700	CAGC	1	6.5	0.01	G>C	HiSeq X10
1701	CAGG	1	-4	0.01	G>C	HiSeq X10
1702	CATG	2	-8	0.02	G>C	HiSeq X10
1703	CATT	1	16	0.01	G>C	HiSeq X10
1704	CCAG	1	4	0.01	G>C	HiSeq X10
1705	CCAT	1	12	0.01	G>C	HiSeq X10
1706	CCCA	2	4	0.02	G>C	HiSeq X10
1707	CCTT	2	14	0.02	G>C	HiSeq X10
1708	CGCC	1	12	0.01	G>C	HiSeq X10
1709	CGGG	1	-20	0.01	G>C	HiSeq X10
1710	CTTA	1	-12	0.01	G>C	HiSeq X10
1711	GAAA	1	-8	0.01	G>C	HiSeq X10
1712	GAAG	1	-12	0.01	G>C	HiSeq X10
1713	GAAT	2	-11.25	0.02	G>C	HiSeq X10
1714	GAGG	1	-0.5	0.01	G>C	HiSeq X10
1715	GAGT	1	12	0.01	G>C	HiSeq X10
1716	GATA	1	0	0.01	G>C	HiSeq X10
1717	GATC	1	8	0.01	G>C	HiSeq X10
1718	GCAC	3	9.33333	0.03	G>C	HiSeq X10
1719	GCCC	1	-16	0.01	G>C	HiSeq X10
1720	GCCT	1	16	0.01	G>C	HiSeq X10
1721	GGAA	1	16	0.01	G>C	HiSeq X10
1722	GGAT	1	4	0.01	G>C	HiSeq X10
1723	GGCA	2	-1	0.02	G>C	HiSeq X10
1724	GGCC	1	-12.5	0.01	G>C	HiSeq X10
1725	GGCT	1	-4	0.01	G>C	HiSeq X10
1726	GGGC	1	-6.5	0.01	G>C	HiSeq X10
1727	GGTG	1	0	0.01	G>C	HiSeq X10
1728	GTAA	1	-12	0.01	G>C	HiSeq X10
1729	GTCT	1	0	0.01	G>C	HiSeq X10
1730	GTGC	1	-16	0.01	G>C	HiSeq X10
1731	GTGG	2	2	0.02	G>C	HiSeq X10
1732	GTGT	3	-7.66667	0.03	G>C	HiSeq X10
1733	GTTA	1	8	0.01	G>C	HiSeq X10
1734	GTTG	1	0	0.01	G>C	HiSeq X10
1735	GTTT	2	0	0.02	G>C	HiSeq X10
1736	TACA	2	-2	0.02	G>C	HiSeq X10
1737	TACC	1	16	0.01	G>C	HiSeq X10
1738	TCAG	1	5.5	0.01	G>C	HiSeq X10
1739	TGAG	1	-20	0.01	G>C	HiSeq X10
1740	TGCA	1	-4	0.01	G>C	HiSeq X10
1741	TGCC	1	-4	0.01	G>C	HiSeq X10
1742	TGCT	1	-12	0.01	G>C	HiSeq X10
1743	TGGC	1	-4	0.01	G>C	HiSeq X10
1744	TGGG	1	-12	0.01	G>C	HiSeq X10
1745	TGTA	1	16	0.01	G>C	HiSeq X10
1746	TGTG	1	4	0.01	G>C	HiSeq X10
1747	TGTT	1	12	0.01	G>C	HiSeq X10
1748	TTAC	1	-20	0.01	G>C	HiSeq X10
1749	TTCT	1	-16	0.01	G>C	HiSeq X10
1750	TTGG	1	3	0.01	G>C	HiSeq X10
1751	TTTG	1	12	0.01	G>C	HiSeq X10
1752	TTTT	1	-20	0.01	G>C	HiSeq X10
1753	AAAA	1	-20	0.00769231	T>A	HiSeq X10
1754	AAAG	3	-2.66667	0.0230769	T>A	HiSeq X10
1755	AAAT	2	0.25	0.0153846	T>A	HiSeq X10
1756	AACA	1	13	0.00769231	T>A	HiSeq X10
1757	AATA	1	-20	0.00769231	T>A	HiSeq X10
1758	AATG	1	-16	0.00769231	T>A	HiSeq X10
1759	AATT	1	-2.5	0.00769231	T>A	HiSeq X10
1760	ACAC	1	-4	0.00769231	T>A	HiSeq X10
1761	ACAT	2	0	0.0153846	T>A	HiSeq X10
1762	ACCG	1	8	0.00769231	T>A	HiSeq X10
1763	ACCT	1	16	0.00769231	T>A	HiSeq X10
1764	ACTA	1	12	0.00769231	T>A	HiSeq X10
1765	ACTC	2	-14	0.0153846	T>A	HiSeq X10
1766	AGCT	1	-12	0.00769231	T>A	HiSeq X10
1767	AGGT	1	16	0.00769231	T>A	HiSeq X10
1768	AGTG	2	6	0.0153846	T>A	HiSeq X10
1769	AGTT	1	12	0.00769231	T>A	HiSeq X10
1770	ATAT	1	-8	0.00769231	T>A	HiSeq X10
1771	ATGA	1	-8	0.00769231	T>A	HiSeq X10
1772	ATGC	1	-8	0.00769231	T>A	HiSeq X10
1773	ATGG	1	-12	0.00769231	T>A	HiSeq X10
1774	ATTA	4	-2.875	0.0307692	T>A	HiSeq X10
1775	CAAA	1	12	0.00769231	T>A	HiSeq X10
1776	CAAG	1	12	0.00769231	T>A	HiSeq X10
1777	CACA	1	12	0.00769231	T>A	HiSeq X10
1778	CATA	2	10	0.0153846	T>A	HiSeq X10
1779	CATC	1	-20	0.00769231	T>A	HiSeq X10
1780	CATG	1	-20	0.00769231	T>A	HiSeq X10
1781	CATT	1	12	0.00769231	T>A	HiSeq X10
1782	CCAC	1	16	0.00769231	T>A	HiSeq X10
1783	CCAG	2	-6	0.0153846	T>A	HiSeq X10
1784	CCAT	1	8	0.00769231	T>A	HiSeq X10
1785	CCCC	1	-16	0.00769231	T>A	HiSeq X10
1786	CCCT	1	-20	0.00769231	T>A	HiSeq X10
1787	CCGA	1	16	0.00769231	T>A	HiSeq X10
1788	CGAA	1	2.5	0.00769231	T>A	HiSeq X10
1789	CGAG	1	4	0.00769231	T>A	HiSeq X10
1790	CTAC	2	-1.75	0.0153846	T>A	HiSeq X10
1791	CTAG	1	16	0.00769231	T>A	HiSeq X10
1792	CTCA	2	-12	0.0153846	T>A	HiSeq X10
1793	CTCG	1	-20	0.00769231	T>A	HiSeq X10
1794	CTCT	1	4.5	0.00769231	T>A	HiSeq X10
1795	CTGA	1	16	0.00769231	T>A	HiSeq X10
1796	CTGC	2	0.5	0.0153846	T>A	HiSeq X10
1797	CTGG	3	-5.33333	0.0230769	T>A	HiSeq X10
1798	CTGT	1	-8	0.00769231	T>A	HiSeq X10
1799	CTTC	1	-8	0.00769231	T>A	HiSeq X10
1800	GAAA	2	0.5	0.0153846	T>A	HiSeq X10
1801	GAAC	1	16	0.00769231	T>A	HiSeq X10
1802	GACC	1	-4	0.00769231	T>A	HiSeq X10
1803	GACT	1	-4	0.00769231	T>A	HiSeq X10
1804	GCAG	1	4	0.00769231	T>A	HiSeq X10
1805	GCCG	1	4	0.00769231	T>A	HiSeq X10
1806	GCGG	1	-16	0.00769231	T>A	HiSeq X10
1807	GCTC	1	-4	0.00769231	T>A	HiSeq X10
1808	GCTG	1	-5.33333	0.00769231	T>A	HiSeq X10
1809	GGAA	2	10	0.0153846	T>A	HiSeq X10
1810	GGAG	1	-13.5	0.00769231	T>A	HiSeq X10
1811	GGCT	1	3	0.00769231	T>A	HiSeq X10
1812	GGGA	3	-4	0.0230769	T>A	HiSeq X10
1813	GGGG	1	-0.5	0.00769231	T>A	HiSeq X10
1814	GGTA	1	-20	0.00769231	T>A	HiSeq X10
1815	GGTT	2	0.5	0.0153846	T>A	HiSeq X10
1816	GTAG	1	12	0.00769231	T>A	HiSeq X10
1817	GTGA	3	-3	0.0230769	T>A	HiSeq X10
1818	GTGG	1	-16	0.00769231	T>A	HiSeq X10
1819	TAAA	1	0	0.00769231	T>A	HiSeq X10
1820	TACC	1	1.5	0.00769231	T>A	HiSeq X10
1821	TAGA	2	-4.75	0.0153846	T>A	HiSeq X10
1822	TAGC	1	4	0.00769231	T>A	HiSeq X10
1823	TAGG	2	-8	0.0153846	T>A	HiSeq X10
1824	TAGT	2	0.75	0.0153846	T>A	HiSeq X10
1825	TATC	1	0	0.00769231	T>A	HiSeq X10
1826	TCAA	1	-12	0.00769231	T>A	HiSeq X10
1827	TCAT	3	0	0.0230769	T>A	HiSeq X10
1828	TCCT	1	-20	0.00769231	T>A	HiSeq X10
1829	TCGC	1	-8	0.00769231	T>A	HiSeq X10
1830	TCGG	1	-8	0.00769231	T>A	HiSeq X10
1831	TCTA	1	-16	0.00769231	T>A	HiSeq X10
1832	TCTC	1	-4	0.00769231	T>A	HiSeq X10
1833	TCTG	1	0	0.00769231	T>A	HiSeq X10
1834	TGAT	1	0	0.00769231	T>A	HiSeq X10
1835	TGCC	1	-15	0.00769231	T>A	HiSeq X10
1836	TGCT	1	-5.33333	0.00769231	T>A	HiSeq X10
1837	TGGC	1	4	0.00769231	T>A	HiSeq X10
1838	TGTT	1	-4	0.00769231	T>A	HiSeq X10
1839	TTAA	4	-7.33333	0.0307692	T>A	HiSeq X10
1840	TTAT	2	-4	0.0153846	T>A	HiSeq X10
1841	TTCA	1	4	0.00769231	T>A	HiSeq X10
1842	TTCT	1	8	0.00769231	T>A	HiSeq X10
1843	TTGG	1	16	0.00769231	T>A	HiSeq X10
1844	TTTA	1	9.5	0.00769231	T>A	HiSeq X10
1845	TTTC	1	-16	0.00769231	T>A	HiSeq X10
1846	TTTG	2	-2	0.0153846	T>A	HiSeq X10
1847	TTTT	3	0.166667	0.0230769	T>A	HiSeq X10
1848	AAAA	76	-4.49762	0.00983182	T>G	NovaSeq 6000
1849	AAAC	22	-6.38636	0.00284605	T>G	NovaSeq 6000
1850	AAAG	35	-3.0619	0.00452781	T>G	NovaSeq 6000
1851	AAAT	65	-8.69672	0.0084088	T>G	NovaSeq 6000
1852	AACA	39	-3.99573	0.00504528	T>G	NovaSeq 6000
1853	AACC	24	-7.16667	0.00310479	T>G	NovaSeq 6000
1854	AACG	6	-9.33333	0.000776197	T>G	NovaSeq 6000
1855	AACT	28	-2.84615	0.00362225	T>G	NovaSeq 6000
1856	AAGA	35	-7.87143	0.00452781	T>G	NovaSeq 6000
1857	AAGC	12	-3.79167	0.00155239	T>G	NovaSeq 6000
1858	AAGG	35	-5.79412	0.00452781	T>G	NovaSeq 6000
1859	AAGT	20	3.33333	0.00258732	T>G	NovaSeq 6000
1860	AATA	37	-4.35135	0.00478655	T>G	NovaSeq 6000
1861	AATC	25	-3.74	0.00323415	T>G	NovaSeq 6000
1862	AATG	38	1.21622	0.00491591	T>G	NovaSeq 6000
1863	AATT	29	-4.72414	0.00375162	T>G	NovaSeq 6000
1864	ACAA	24	-6.38095	0.00310479	T>G	NovaSeq 6000
1865	ACAC	12	3.18182	0.00155239	T>G	NovaSeq 6000
1866	ACAG	37	2.15278	0.00478655	T>G	NovaSeq 6000
1867	ACAT	23	-3.17391	0.00297542	T>G	NovaSeq 6000
1868	ACCA	25	-1.58	0.00323415	T>G	NovaSeq 6000
1869	ACCC	30	-4.25862	0.00388098	T>G	NovaSeq 6000
1870	ACCG	3	1.33333	0.000388098	T>G	NovaSeq 6000
1871	ACCT	29	-5.55172	0.00375162	T>G	NovaSeq 6000
1872	ACGA	4	-11.125	0.000517464	T>G	NovaSeq 6000
1873	ACGC	6	-1.33333	0.000776197	T>G	NovaSeq 6000
1874	ACGG	15	1.33333	0.00194049	T>G	NovaSeq 6000
1875	ACGT	6	-4.66667	0.000776197	T>G	NovaSeq 6000
1876	ACTA	9	-4.88889	0.00116429	T>G	NovaSeq 6000
1877	ACTC	20	-9.08333	0.00258732	T>G	NovaSeq 6000
1878	ACTG	34	-2.1875	0.00439845	T>G	NovaSeq 6000
1879	ACTT	19	-0.842105	0.00245796	T>G	NovaSeq 6000
1880	AGAA	49	-1.09722	0.00633894	T>G	NovaSeq 6000
1881	AGAC	24	-2	0.00310479	T>G	NovaSeq 6000
1882	AGAG	52	-2.97049	0.00672704	T>G	NovaSeq 6000
1883	AGAT	33	-1.6828	0.00426908	T>G	NovaSeq 6000
1884	AGCA	32	-2.71667	0.00413972	T>G	NovaSeq 6000
1885	AGCC	27	-1.23718	0.00349288	T>G	NovaSeq 6000
1886	AGCG	7	1.57143	0.000905563	T>G	NovaSeq 6000
1887	AGCT	18	2.38889	0.00232859	T>G	NovaSeq 6000
1888	AGGA	37	-1	0.00478655	T>G	NovaSeq 6000
1889	AGGC	19	0.184211	0.00245796	T>G	NovaSeq 6000
1890	AGGG	48	-1.91848	0.00620957	T>G	NovaSeq 6000
1891	AGGT	34	-0.703125	0.00439845	T>G	NovaSeq 6000
1892	AGTA	15	-0.6	0.00194049	T>G	NovaSeq 6000
1893	AGTC	16	0.4375	0.00206986	T>G	NovaSeq 6000
1894	AGTG	32	-0.671875	0.00413972	T>G	NovaSeq 6000
1895	AGTT	17	-1.17647	0.00219922	T>G	NovaSeq 6000
1896	ATAA	24	-5.6087	0.00310479	T>G	NovaSeq 6000
1897	ATAC	16	-1.5	0.00206986	T>G	NovaSeq 6000
1898	ATAG	22	-4.59848	0.00284605	T>G	NovaSeq 6000
1899	ATAT	35	-9.04167	0.00452781	T>G	NovaSeq 6000
1900	ATCA	40	-3.1375	0.00517464	T>G	NovaSeq 6000
1901	ATCC	39	-0.75641	0.00504528	T>G	NovaSeq 6000
1902	ATCG	6	-3.33333	0.000776197	T>G	NovaSeq 6000
1903	ATCT	20	-5.175	0.00258732	T>G	NovaSeq 6000
1904	ATGA	37	-4.21296	0.00478655	T>G	NovaSeq 6000
1905	ATGC	24	1.10417	0.00310479	T>G	NovaSeq 6000
1906	ATGG	41	-4.13415	0.00530401	T>G	NovaSeq 6000
1907	ATGT	43	0.964286	0.00556274	T>G	NovaSeq 6000
1908	ATTA	27	-5.72222	0.00349288	T>G	NovaSeq 6000
1909	ATTC	32	-3.5	0.00413972	T>G	NovaSeq 6000
1910	ATTG	41	-4.42105	0.00530401	T>G	NovaSeq 6000
1911	ATTT	50	-2.12333	0.00646831	T>G	NovaSeq 6000
1912	CAAA	31	-4.9086	0.00401035	T>G	NovaSeq 6000
1913	CAAC	23	-5.5	0.00297542	T>G	NovaSeq 6000
1914	CAAG	26	-3.6	0.00336352	T>G	NovaSeq 6000
1915	CAAT	26	-1.3	0.00336352	T>G	NovaSeq 6000
1916	CACA	40	-3.92308	0.00517464	T>G	NovaSeq 6000
1917	CACC	36	1.64706	0.00465718	T>G	NovaSeq 6000
1918	CACG	4	-9	0.000517464	T>G	NovaSeq 6000
1919	CACT	29	-1.08621	0.00375162	T>G	NovaSeq 6000
1920	CAGA	32	0.145161	0.00413972	T>G	NovaSeq 6000
1921	CAGC	49	-0.0918367	0.00633894	T>G	NovaSeq 6000
1922	CAGG	44	2.60465	0.00569211	T>G	NovaSeq 6000
1923	CAGT	28	-2.48214	0.00362225	T>G	NovaSeq 6000
1924	CATA	24	-2.84783	0.00310479	T>G	NovaSeq 6000
1925	CATC	31	-4.62644	0.00401035	T>G	NovaSeq 6000
1926	CATG	34	0.28125	0.00439845	T>G	NovaSeq 6000
1927	CATT	20	-0.241667	0.00258732	T>G	NovaSeq 6000
1928	CCAA	30	-6	0.00388098	T>G	NovaSeq 6000
1929	CCAC	39	-2.77778	0.00504528	T>G	NovaSeq 6000
1930	CCAG	42	3.86905	0.00543338	T>G	NovaSeq 6000
1931	CCAT	41	-0.890244	0.00530401	T>G	NovaSeq 6000
1932	CCCA	64	-4.07292	0.00827943	T>G	NovaSeq 6000
1933	CCCC	46	-4.90833	0.00595084	T>G	NovaSeq 6000
1934	CCCG	18	-0.5625	0.00232859	T>G	NovaSeq 6000
1935	CCCT	49	-2.10284	0.00633894	T>G	NovaSeq 6000
1936	CCGA	7	-4	0.000905563	T>G	NovaSeq 6000
1937	CCGC	15	2.69048	0.00194049	T>G	NovaSeq 6000
1938	CCGG	18	-1.47222	0.00232859	T>G	NovaSeq 6000
1939	CCGT	3	-14.5	0.000388098	T>G	NovaSeq 6000
1940	CCTA	32	-4.55376	0.00413972	T>G	NovaSeq 6000
1941	CCTC	33	-4.5625	0.00426908	T>G	NovaSeq 6000
1942	CCTG	55	-1.07273	0.00711514	T>G	NovaSeq 6000
1943	CCTT	38	-5.55263	0.00491591	T>G	NovaSeq 6000
1944	CGAA	2	12	0.000258732	T>G	NovaSeq 6000
1945	CGAC	6	-5.33333	0.000776197	T>G	NovaSeq 6000
1946	CGAG	7	-2.85714	0.000905563	T>G	NovaSeq 6000
1947	CGAT	4	-6	0.000517464	T>G	NovaSeq 6000
1948	CGCA	19	-0.666667	0.00245796	T>G	NovaSeq 6000
1949	CGCC	10	-0.0166667	0.00129366	T>G	NovaSeq 6000
1950	CGCG	10	-1.35	0.00129366	T>G	NovaSeq 6000
1951	CGCT	18	0.361111	0.00232859	T>G	NovaSeq 6000
1952	CGGA	6	0.583333	0.000776197	T>G	NovaSeq 6000
1953	CGGC	12	0.666667	0.00155239	T>G	NovaSeq 6000
1954	CGGG	49	-2.16327	0.00633894	T>G	NovaSeq 6000
1955	CGGT	13	-2.73077	0.00168176	T>G	NovaSeq 6000
1956	CGTA	6	-3.33333	0.000776197	T>G	NovaSeq 6000
1957	CGTC	7	-4.57143	0.000905563	T>G	NovaSeq 6000
1958	CGTG	10	-1.2	0.00129366	T>G	NovaSeq 6000
1959	CGTT	3	0	0.000388098	T>G	NovaSeq 6000
1960	CTAA	19	-4.63158	0.00245796	T>G	NovaSeq 6000
1961	CTAC	16	-3.75	0.00206986	T>G	NovaSeq 6000
1962	CTAG	19	4.5	0.00245796	T>G	NovaSeq 6000
1963	CTAT	22	-4.95238	0.00284605	T>G	NovaSeq 6000
1964	CTCA	51	-3.78646	0.00659767	T>G	NovaSeq 6000
1965	CTCC	61	-4.79762	0.00789133	T>G	NovaSeq 6000
1966	CTCG	15	0.866667	0.00194049	T>G	NovaSeq 6000
1967	CTCT	50	-2.09929	0.00646831	T>G	NovaSeq 6000
1968	CTGA	22	-1.75	0.00284605	T>G	NovaSeq 6000
1969	CTGC	48	-0.630435	0.00620957	T>G	NovaSeq 6000
1970	CTGG	66	-2.41799	0.00853816	T>G	NovaSeq 6000
1971	CTGT	38	1.01389	0.00491591	T>G	NovaSeq 6000
1972	CTTA	13	4.92308	0.00168176	T>G	NovaSeq 6000
1973	CTTC	33	-1.01562	0.00426908	T>G	NovaSeq 6000
1974	CTTG	40	-1.6125	0.00517464	T>G	NovaSeq 6000
1975	CTTT	44	-2.86434	0.00569211	T>G	NovaSeq 6000
1976	GAAA	33	0.0378788	0.00426908	T>G	NovaSeq 6000
1977	GAAC	17	1.32353	0.00219922	T>G	NovaSeq 6000
1978	GAAG	19	-0.260417	0.00245796	T>G	NovaSeq 6000
1979	GAAT	22	-1.52273	0.00284605	T>G	NovaSeq 6000
1980	GACA	19	-4.18421	0.00245796	T>G	NovaSeq 6000
1981	GACC	11	-17.4545	0.00142303	T>G	NovaSeq 6000
1982	GACG	5	-2.4	0.000646831	T>G	NovaSeq 6000
1983	GACT	9	1.72222	0.00116429	T>G	NovaSeq 6000
1984	GAGA	50	-4.50775	0.00646831	T>G	NovaSeq 6000
1985	GAGC	17	-2.59804	0.00219922	T>G	NovaSeq 6000
1986	GAGG	31	1.12069	0.00401035	T>G	NovaSeq 6000
1987	GAGT	11	2.54545	0.00142303	T>G	NovaSeq 6000
1988	GATA	12	1.25	0.00155239	T>G	NovaSeq 6000
1989	GATC	5	8	0.000646831	T>G	NovaSeq 6000
1990	GATG	20	-6.76316	0.00258732	T>G	NovaSeq 6000
1991	GATT	18	-0.166667	0.00232859	T>G	NovaSeq 6000
1992	GCAA	20	-0.175	0.00258732	T>G	NovaSeq 6000
1993	GCAC	27	0.269231	0.00349288	T>G	NovaSeq 6000
1994	GCAG	41	0.133333	0.00530401	T>G	NovaSeq 6000
1995	GCAT	22	1.11364	0.00284605	T>G	NovaSeq 6000
1996	GCCA	75	-1.2973	0.00970246	T>G	NovaSeq 6000
1997	GCCC	85	-1.82738	0.0109961	T>G	NovaSeq 6000
1998	GCCG	20	1.45556	0.00258732	T>G	NovaSeq 6000
[truncated: 2,567 more rows]
